# Supplementary material for: Surgery and protontherapy in Grade I and II skull base chondrosarcoma: A comparative retrospective study
Source: PLoS One. 2018 Dec 17;13(12):e0208786. doi: 10.1371/journal.pone.0208786 (PMC6296545; doi:10.1371/journal.pone.0208786)
Supplement: S1 Dataset — (XLSX) [file pone.0208786.s001.xlsx]

## Sheet: DATA
Patient detail				Symptoms														Location																								initial MRI
#	Sexe	Medical history	Age at diagnosis	BAV	III	IV	VI	Diplopia	V	VII	Hypoacousia	Vertigo	IX/X	Céphalées	Obstruction nasale	None	Autres	Side	Origine	Ethmoid anterior	Orbit	septum	Crista Galli	Ethmoid posterior	Ethmoid	Sphenoid	Sphenoid (ant. Vomer)	Sphenoid lat/post	Petroclival	Petrous	Clivus	Meckel	Cavernous sinus	jugular foramen	Occipital condyle	Sella	APC	Contact meninge	Contact ICA	Intra-cranial	Other	Taille (mm) Grand Axe	Taille (mm) Volume	Ctscan osteogenesis	T1	T1+G	T2	DWI	ADC min
1	M	0	10.3616	0	0	0	0	0	0	0	0	0	0	0	1	0	cécité, exophtalmie, obstruction nasale	R	nasal fossa	0	1	1	1	1	1	1	1	1	1	0	1	0	0	0	0	0	0	1	1	0	anterior skull base; around optic chiasma	70	70x40x50	1	hypo	hétérogène	hyper	1	1.98
2	M	cranial leukemia (18Gy irradiation)	17.3945	1	1	1	1	1	1	0	0	0	0	0	1	0	exophtalmie, obstruction nasale	L	nasal fossa	1	1	1	0	1	1	1	1	1	1	1	0	0	0	0	0	0	0	0	0	0	maxillary	44	44x40x40	0	hypo	iso	hyper	0	-
3	M	asthme	35.3507	0	0	0	1	1	0	0	0	0	0	0		0	intermittent VI	R	petroclival	0	0	0	0	0	0	1	0	1	1	1	1	0	0	0	0	0	0	0	1	0	-	30	24x30x30	-	hypo	hyper	hyper	1	1.9
4	M	0	54.4356	0	0	0	0	0	0	0	1	1	0	1		0	-	B	petroclival	0	0	0	0	0	0	1	0	1	1	1	1	0	0	1	1	0	1	1	1	1	-	32	32x17x30	-	hypo	hyper	hyper	0	-
5	F	0	57.1178	0	0	0	1	1	0	0	0	0	0	0		0	-	R	petroclival	0	0	0	0	0	0	1	0	1	1	1	1	1	0	1	0	0	0	1	1	0	-	30	30x25x19	0	hypo	hétérogène	hyper	1	1.76
6	M	0	36.5233	0	0	0	0	0	1	0	0	1	0	1		0	V2	R	petroclival	0	0	0	0	0	0	0	0	0	1	1	1	0	0	0	0	0	1	1	1	1	-	62	62x23x35	-	hypo	hyper	hyper	1	1.71
7	F	dyslipidémie	68.1479	0	0	0	0	0	1	1	0	0	0	0		0	-	L	petroclival	0	0	0	0	0	0	0	0	0	1	1	0	1	0	0	0	0	0	1	1	0	-	19	19x16x13	-	hypo	hyper hétérogène	hyper	1	1.67
8	F	0	55.1973	0	0	0	0	0	0	0	0	0	0	0		1	-	L	petroclival	0	0	0	0	0	0	1	0	1	1	1	1	0	1	0	0	0	0	1	1	1	-	35	35x25x20	0	hypo	hyper hétérogène	hyper	0	-
9	M	0	16.4247	0	0	0	1	1	0	0	0	0	0	0		0	-	R	petroclival	0	0	0	0	0	0	1	0	1	1	1	1	0	0	1	0	0	1	1	1	0	-	32	32x30x14	-	hypo	hyper en damier	hyper	1	1.91
10	F	0	40.5589	0	0	0	0	0	0	0	0	0	0	1		0	Paresthésies MS et MI	L	petroclival	0	0	0	0	0	0	0	0	0	1	1	1	0	0	1	0	0	0	1	0	0	-	18	18x15	0	hypo	hétérogène	hyper	1	2.16
11	F	0	55.1836	0	0	0	0	0	0	1	1	0	1	1		0	-	R	petroclival	0	0	0	0	0	0	0	0	0	1	1	1	0	1	1	1	0	1	1	1	1	-	27	15x15x27	-	hypo	hyper	hyper	1	1.79
12	F	0	57.3479	0	0	0	0	0	1	0	0	0	0	0		0	troubles mnésiques	L	petroclival	0	0	0	0	0	0	0	0	0	1	1	1	1	1	0	0	0	0	1	1	0	-	27	27x25x19	-	hypo	hétérogène	hyper	0	-
13	M	HTA	64.9644	0	0	0	1	1	1	0	0	0	0	0		0	V2, exophtalmie	R	petroclival	0	0	0	0	0	0	0	0	0	1	1	1	1	1	1	0	0	1	1	1	1	-	?	?	-	?	?	?	-	-
14	F	vasculaire	83.3205	1	0	0	0	0	0	0	0	0	0	0		0	-	L	nasal fossa	1	1	1	1	1	1	0	0	0	0	0	0	0	0	0	0	0	0	1	0	0	-	?	?	1	?	?	?	-	-
15	M	0	21.2301	0	0	0	0	0	0	1	0	0	0	0		0	-	L	petroclival	0	0	0	0	0	0	0	0	0	1	1	1	0	0	0	0	0	1	0	0	0	-	29	29x23x16	1	hypo	hétérogène	hyper	1	1.86
16	M	0	25.1616	0	0	0	0	0	0	0	0	0	0	0		0	Sinusite	R	nasal fossa	0	0	0	0	1	1	1	1	1	1	1	1	0	1	0	0	0	0	1	1	0	-	56	56x56x42	-	hypo	hyper hétérogène	hyper	0	-
17	F	0	23.0219	0	0	0	1	1	0	0	0	0	0	0		0	-	R	petroclival	0	0	0	0	0	0	0	0	0	1	1	1	0	1	0	0	0	0	1	0	1		?	?	-	?	?	?	-	-
18	M	vasculaire, KC prostate	85.3863	0	0	0	0	0	0	0	0	0	0	0	1	0	obstuction nasale	R	nasal fossa	1	0	1	0	0	1	0	0	0	0	0	0	0	0	0	0	0	0	0	0	0	maxillary	?	?	0	?	?	?	-	-
19	F	0	44.0822	0	0	0	1	1	0	0	0	0	0	0		0	crises partielles temporales	L	petroclival	0	0	0	0	0	0	0	0	0	1	1	1	0	1	0	0	0	0	1	0	1	-	42	42x31x40	1	hypo	hétérogène	hyper	0	-
20	F	asthme	30.2411	0	0	0	0	0	0	0	0	0	0	0	1	0	obstruction nasale	L	nasal fossa	1	0	1	0	1	1	0	0	0	0	0	0	0	0	0	0	0	0	0	0	0	maxillary	31	?	-	?	?	?	-	-
21	M	0	36.8877	0	0	0	1	1	0	0	0	0	0	0		0	-	R	petroclival	0	0	0	0	0	0	0	0	0	1	1	1	1	0	0	0	0	0	1	1	0	-	22	22x18x15	-	hypo	hétérogène	hyper	1	1.69
22	F	0	66.3096	1	0	0	0	0	1	0	0	0	0	0		0	-	L	petroclival	0	0	0	0	0	0	0	0	0	1	1	1	1	1	0	0	0	0	1	1	1	temporal lobe	52	38x35x52	-	hypo	hétérogène	hyper	1	1.96
23	F	0	48.2521	0	0	0	0	0	0	0	0	0	0	0	1	0	obstruction nasale	R	nasal fossa	1	0	1	0	1	1	0	0	0	0	0	0	0	0	0	0	0	0	0	0	0	-	27	24x16x27	0	hypo	hétérogène	hyper	0	-
24	F	0	18.863	0	0	0	1	1	0	0	0	0	0	0		0	-	R	petroclival	0	0	0	0	0	0	1	0	1	1	1	1	0	1	0	0	1	0	1	0	0	-	31	31x23x10	-	hypo	iso	hyper	1	1.94
25	F	0	33.0274	0	0	0	0	0	0	0	0	0	1	0		0	-	R	petroclival	0	0	0	0	0	0	0	0	0	1	1	1	0	1	1	0	0	0	1	0	1	-	34	34x28x32	0	hypo	hyper	hyper	0	-
26	F	anévrysme aorte thoracique, Kc sein	47.2356	0	1	1	1	1	0	0	0	0	0	0		0	-	R	petroclival	0	0	0	0	0	0	1	0	1	1	1	1	1	1	0	0	0	0	1	1	1	-	31	31x24x28	-	hypo	hyper	hyper	1	1.94
27	M	diabète, arythmie	69.0411	0	0	0	0	0	1	1	1	1	0	1		0	-	L	petroclival	0	0	0	0	0	0	0	0	0	1	1	1	1	1	1	1	0	0	1	1	0	-	35	35x23x19	0	hypo	hyper	hyper	0	-
28	M	HTA	70.0493	0	0	0	0	0	0	0	0	0	0	0	1	0	obstruction nasale	R	nasal fossa	1	1	1	0	1	1	1	1	1	0	0	0	0	0	0	0	0	0	0	0	0	-	?	?	2	?	?	?	-	-
29	M	0	26.2959	1	1	0	0	1	0	0	0	0	0	1		0	dysarthrie	R	petroclival	0	0	0	0	0	0	1	0	1	1	1	1	1	1	0	0	0	0	1	1	0	-	27	?	-	?	?	?	-	-
30	F	rgo	46.0767	0	0	0	0	0	0	0	0	0	0	1		0	-	B	nasal fossa	0	0	1	1	0	0	0	0	0	0	0	0	0	0	0	0	0	0	1	0	0	-	18	?	-	?	?	?	-	-
31	M	0	43.4411	0	1	0	1	1	0	0	0	0	0	0		0	-	R	nasal fossa	1	1	1	1	1	1	0	0	0	0	0	0	0	0	0	0	0	0	1	0	0	frontal	?	?	2	?	?	?	-	-
32	F	0	12.0192	0	0	0	1	1	0	0	0	0	0	0		0	-	L	petroclival	0	0	0	0	0	0	1	0	1	1	1	1	1	1	0	0	0	0	1	1	0	-	31	31x23x11	0	hypo	hétérogène	hyper	0	-
33	F	0	62.6301	0	0	0	0	0	0	0	0	0	0	0	1	0	obstruction nasale	R	nasal fossa	1	0	1	0	1	1	0	0	0	0	0	0	0	0	0	0	0	0	0	0	0	-	?	?	0	?	?	?	-	-
34	M	tabac, dyslipidémie, cholestéatome opéré	65.2192	1	0	0	1	1	0	0	0	0	0	0		0	ptosis, sd cerebelleux	R	petroclival	0	0	0	0	0	0	1	0	1	1	1	1	0	1	0	0	0	1	1	1	1	-	67	67x42x31	1	hypo	hétérogène	hyper	0	-
35	F	0	71.8795	0	0	0	0	0	0	0	0	0	1	0		0	dysphonie	L	petroclival	0	0	0	0	0	0	1	0	1	1	1	1	1	1	1	1	0	1	1	1	1	-	64	64x41x40	1	hypo	hyper	hyper	1	1.77
36	F	0	55.7014	0	0	0	1	1	0	0	0	0	0	0		0	intermittent VI	R	petroclival	0	0	0	0	0	0	0	0	0	1	1	1	1	1	0	1	0	0	1	1	0	-	32	32x14x10	-	hypo	hyper	hyper	1	1.75
37	F	HTA, dyslipidémie	65.1808	0	0	0	1	1	0	0	0	0	0	0		0	-	B	petroclival	0	0	0	0	0	0	0	0	0	1	0	1	0	1	0	1	0	0	1	1	1	-	48	48x15x19	-	hypo	hétérogène	hyper	1	1.99
38	M	0	60.1288	0	0	0	0	0	0	0	0	0	0	0		0	epistaxis	B	nasal fossa	1	0	0	0	1	1	1	1	0	0	0	0	0	0	0	0	0	0	1	0	1	-	46	46x36x31	1	hypo	hétérogène	hyper	0	-
39	M	0	34.1288	0	0	0	1	1	1	0	0	0	1	1		0	cervicalgies, déglutition	L	petroclival	0	0	0	0	0	0	0	0	0	1	1	1	0	1	0	0	0	1	1	0	1	-	47	47x32x29	2	hypo	hétérogène	hyper	1	2.03
40	M	0	33.0274	0	0	0	0	0	0	0	0	0	0	0		0	otite	L	petroclival	0	0	0	0	0	0	0	0	0	1	1	0	0	0	0	0	0	0	0	0	0	eostachian tube	15	15x10x12	0	hypo	hyper	hyper	0	-
41	M	0	33.3452	0	0	0	0	0	0	0	0	0	0	1		0	-	L	petroclival	0	0	0	0	0	0	1	0	1	1	1	1	0	1	0	0	0	1	1	1	1	-	23	?	1	?	?	?	0	-
42	F	0	76.9041	0	0	0	0	0	0	0	0	0	0	0	1	0	obstruction nasale	R	nasal fossa	1	0	1	0	0	1	0	0	0	0	0	0	0	0	0	0	0	0	0	0	0	-	?	?	1	?	?	?	0	-
43	M	0	49.7616	0	0	0	0	0	0	0	0	0	0	1		0	-	L	petroclival	0	0	0	0	0	0	1	0	1	1	1	1	0	1	0	0	0	0	1	1	0	-	?	?	-	?	?	?	0	-
44	M	hta, AIT	64.0932	0	0	0	1	1	0	0	0	0	0	1		0	-	R	petroclival	0	0	0	0	0	0	0	0	0	1	1	1	1	1	1	1	0	1	1	1	0	-	25	25x17x10	0	hypo	hyper	hyper	0	-
45	F	0	70.8411	0	0	0	1	1	1	0	0	0	0	0		0	-	R	petroclival	0	0	0	0	0	0	1	1	1	1	1	1	0	0	0	0	0	0	0	0	0	-	39	39x30x20	1	hypo	hyper	hyper	1	2.12
46	M	0	40.4137	0	0	0	1	1	0	0	0	0	0	0		0	-	R	petroclival	0	0	0	0	0	0	0	0	0	1	1	1	0	0	0	1	0	0	0	1	0	-	28	?	-	?	?	?	0	-
47	F	thyroïdite	46.7726	1	0	0	0	0	0	0	0	0	0	1		0	-	L	petroclival	0	0	0	0	0	0	1	0	1	1	1	1	0	1	0	1	1	1	1	1	1	-	42	42x34x32	-	hypo	hyper	hyper	1	2.02
AVERAGE			49.4217	6	4	2	19	20	9	4	3	3	4	12	8	1	total			10	5	11	4	10	12	20	6	19	30	28	32	13	23	10	9	2	12	35	27	17		36						19	1.89211
			19.6008	0.12766	0.0851064	0.0425532	0.404255	0.425532	0.191489	0.0851064	0.0638298	0.0638298	0.0851064	0.255319	0.166667	0.0212766	%			0.208333	0.104167	0.229167	0.0833333	0.208333	0.25	0.416667	0.125	0.395833	0.625	0.583333	0.666667	0.270833	0.479167	0.208333	0.1875	0.0416667	0.25	0.729167	0.5625	0.354167		14.0174						0.404255	0.144013
47
[truncated: 100 more columns]

## Sheet: Life table analysis_HID
Time	Lower bound (95%)	Upper bound (95%)	Survival distribution function
0	1	1	1	0	0	0	0	0	0
2	1	1	1	0	0	0	0	0	0
4	1	1	1	0	0	0	0	0	0
6	1	1	1	0	0.031266	0.0106383	0	0.0318276	0.0107527
8	0.937468	1	0.978723	0	0	0	0	0	0
10	0.937468	1	0.978723	0	0	0	0	0	0
12	0.937468	1	0.978723	0	0	0	0	0	0
14	0.937468	1	0.978723	0	0	0	0	0	0
16	0.937468	1	0.978723	0	0	0	0	0	0
18	0.937468	1	0.978723	0	0	0	0	0	0
20	0.937468	1	0.978723	0	0	0	0	0	0
22	0.937468	1	0.978723	0	0	0	0	0	0
24	0.937468	1	0.978723	0	0	0	0	0	0
26	0.937468	1	0.978723	0	0	0	0	0	0
28	0.937468	1	0.978723	0	0	0	0	0	0
30	0.937468	1	0.978723	0	0	0	0	0	0
32	0.937468	1	0.978723	0	0	0	0	0	0
34	0.937468	1	0.978723	0	0	0	0	0	0
36	0.937468	1	0.978723	0	0	0	0	0	0
38	0.937468	1	0.978723	0	0	0	0	0	0
40	0.937468	1	0.978723	0	0	0	0	0	0
42	0.937468	1	0.978723	0	0	0	0	0	0
44	0.937468	1	0.978723	0	0	0	0	0	0
46	0.937468	1	0.978723	0	0	0	0	0	0
48	0.937468	1	0.978723	0	0	0	0	0	0
50	0.937468	1	0.978723	0	0	0	0	0	0
52	0.937468	1	0.978723	0	0.0398695	0.0135934	0	0.0416896	0.0140845
54	0.885437	1	0.951537	0	0	0	0	0	0
56	0.885437	1	0.951537	0	0	0	0	0	0
58	0.885437	1	0.951537	0	0	0	0	0	0
60	0.885437	1	0.951537	0	0	0	0	0	0
62	0.885437	1	0.951537	0	0	0	0	0	0
64	0.885437	1	0.951537	0	0	0	0	0	0
66	0.885437	1	0.951537	0	0	0	0	0	0
68	0.885437	1	0.951537	0	0	0	0	0	0
70	0.885437	1	0.951537	0	0	0	0	0	0
72	0.885437	1	0.951537	0	0	0	0	0	0
74	0.885437	1	0.951537	0	0	0	0	0	0
76	0.885437	1	0.951537	0	0	0	0	0	0
78	0.885437	1	0.951537	0	0	0	0	0	0
80	0.885437	1	0.951537	0	0	0	0	0	0
82	0.885437	1	0.951537	0	0	0	0	0	0
84	0.885437	1	0.951537	0	0	0	0	0	0
86	0.885437	1	0.951537	0	0	0	0	0	0
88	0.885437	1	0.951537	0	0	0	0	0	0
90	0.885437	1	0.951537	0	0	0	0	0	0
92	0.885437	1	0.951537	0	0	0	0	0	0
94	0.885437	1	0.951537	0	0	0	0	0	0
96	0.885437	1	0.951537	0	0	0	0	0	0
98	0.885437	1	0.951537	0	0	0	0	0	0
100	0.885437	1	0.951537	0	0	0	0	0	0
102	0.885437	1	0.951537	0	0	0	0	0	0
104	0.885437	1	0.951537	0	0	0	0	0	0
106	0.885437	1	0.951537	0	0	0	0	0	0
108	0.885437	1	0.951537	0	0	0	0	0	0
110	0.885437	1	0.951537	0	0	0	0	0	0
112	0.885437	1	0.951537	0	0	0	0	0	0
114	0.885437	1	0.951537	0	0	0	0	0	0
116	0.885437	1	0.951537	0	0	0	0	0	0
118	0.885437	1	0.951537	0	0	0	0	0	0
120	0.885437	1	0.951537	0	0	0	0	0	0
122	0.885437	1	0.951537	0	0	0	0	0	0
124	0.885437	1	0.951537	0	0	0	0	0	0
126	0.885437	1	0.951537	0	0	0	0	0	0
128	0.885437	1	0.951537	0	0	0	0	0	0
130	0.885437	1	0.951537	0	0	0	0	0	0
132	0.885437	1	0.951537	0	0	0	0	0	0
134	0.885437	1	0.951537	0	0	0	0	0	0
136	0.885437	1	0.951537	0	0	0	0	0	0
138	0.885437	1	0.951537	0	0	0	0	0	0
140	0.885437	1	0.951537	0	0	0	0	0	0
142	0.885437	1	0.951537	0	0	0	0	0	0
144	0.885437	1	0.951537	0	0	0	0	0	0
146	0.885437	1	0.951537	0	0	0	0	0	0
148	0.885437	1	0.951537	0	0	0	0	0	0
150	0.885437	1	0.951537	0	0	0	0	0	0
152	0.885437	1	0.951537	0	0	0	0	0	0
154	0.885437	1	0.951537	0	0	0	0	0	0
156	0.885437	1	0.951537	0	0	0	0	0	0
158	0.885437	1	0.951537	0	0	0	0	0	0
160	0.885437	1	0.951537	0	0	0	0	0	0
162	0.885437	1	0.951537	0	0	0	0	0	0
164	0.885437	1	0.951537	0	0	0	0	0	0
166	0.885437	1	0.951537	0	0	0	0	0	0
168	0.885437	1	0.951537	0	0	0	0	0	0
170	0.885437	1	0.951537	0	0	0	0	0	0
172	0.885437	1	0.951537	0	0	0	0	0	0
174	0.885437	1	0.951537	0	0	0	0	0	0
176	0.885437	1	0.951537	0	0	0	0	0	0
178	0.885437	1	0.951537	0	0	0	0	0	0
180	0.885437	1	0.951537
0	0
2	0
4	0
6	0
8	0.0215062
10	0.0215062
12	0.0215062
14	0.0215062
16	0.0215062
18	0.0215062
20	0.0215062
22	0.0215062
24	0.0215062
26	0.0215062
28	0.0215062
30	0.0215062
32	0.0215062
34	0.0215062
36	0.0215062
38	0.0215062
40	0.0215062
42	0.0215062
44	0.0215062
46	0.0215062
48	0.0215062
50	0.0215062
52	0.0215062
54	0.0496771
56	0.0496771
58	0.0496771
60	0.0496771
62	0.0496771
64	0.0496771
66	0.0496771
68	0.0496771
70	0.0496771
72	0.0496771
74	0.0496771
76	0.0496771
78	0.0496771
80	0.0496771
82	0.0496771
84	0.0496771
86	0.0496771
88	0.0496771
90	0.0496771
92	0.0496771
94	0.0496771
96	0.0496771
98	0.0496771
100	0.0496771
102	0.0496771
104	0.0496771
106	0.0496771
108	0.0496771
110	0.0496771
112	0.0496771
114	0.0496771
116	0.0496771
118	0.0496771
120	0.0496771
122	0.0496771
124	0.0496771
126	0.0496771
128	0.0496771
130	0.0496771
132	0.0496771
134	0.0496771
136	0.0496771
138	0.0496771
140	0.0496771
142	0.0496771
144	0.0496771
146	0.0496771
148	0.0496771
150	0.0496771
152	0.0496771
154	0.0496771
156	0.0496771
158	0.0496771
160	0.0496771
162	0.0496771
164	0.0496771
166	0.0496771
168	0.0496771
170	0.0496771
172	0.0496771
174	0.0496771
176	0.0496771
178	0.0496771
180	0.0496771
2.07944	-3.83941
2.30259	-3.83941
2.48491	-3.83941
2.63906	-3.83941
2.77259	-3.83941
2.89037	-3.83941
2.99573	-3.83941
3.09104	-3.83941
3.17805	-3.83941
3.2581	-3.83941
3.3322	-3.83941
3.4012	-3.83941
3.46574	-3.83941
3.52636	-3.83941
3.58352	-3.83941
3.63759	-3.83941
3.68888	-3.83941
3.73767	-3.83941
3.78419	-3.83941
3.82864	-3.83941
3.8712	-3.83941
3.91202	-3.83941
3.95124	-3.83941
3.98898	-3.00221
4.02535	-3.00221
4.06044	-3.00221
4.09434	-3.00221
4.12713	-3.00221
4.15888	-3.00221
4.18965	-3.00221
4.21951	-3.00221
4.2485	-3.00221
4.27667	-3.00221
4.30407	-3.00221
4.33073	-3.00221
4.35671	-3.00221
4.38203	-3.00221
4.40672	-3.00221
4.43082	-3.00221
4.45435	-3.00221
4.47734	-3.00221
4.49981	-3.00221
4.52179	-3.00221
4.54329	-3.00221
4.56435	-3.00221
4.58497	-3.00221
4.60517	-3.00221
4.62497	-3.00221
4.64439	-3.00221
4.66344	-3.00221
4.68213	-3.00221
4.70048	-3.00221
4.7185	-3.00221
4.7362	-3.00221
4.75359	-3.00221
4.77068	-3.00221
4.78749	-3.00221
4.80402	-3.00221
4.82028	-3.00221
4.83628	-3.00221
4.85203	-3.00221
4.86753	-3.00221
4.8828	-3.00221
4.89784	-3.00221
4.91265	-3.00221
4.92725	-3.00221
4.94164	-3.00221
4.95583	-3.00221
4.96981	-3.00221
4.98361	-3.00221
4.99721	-3.00221
5.01064	-3.00221
5.02388	-3.00221
5.03695	-3.00221
5.04986	-3.00221
5.0626	-3.00221
5.07517	-3.00221
5.0876	-3.00221
5.09987	-3.00221
5.11199	-3.00221
5.12396	-3.00221
5.1358	-3.00221
5.14749	-3.00221
5.15906	-3.00221
5.17048	-3.00221
5.18178	-3.00221
5.19296	-3.00221
Time	Lower bound (95%)	Upper bound (95%)	Survival distribution function
0	1	1	1	0	0	0	0	0	0
2	1	1	1	0	0	0	0	0	0
4	1	1	1	0	0	0	0	0	0
6	1	1	1	0	0.031266	0.0106383	0	0.0318276	0.0107527
8	0.937468	1	0.978723	0	0.031266	0.0106383	0	0.0325271	0.010989
10	0.899741	1	0.957447	0	0	0	0	0	0
12	0.899741	1	0.957447	0	0.0506853	0.0215157	0	0.0680451	0.0229885
14	0.834202	0.994629	0.914415	0	0	0	0	0	0
16	0.834202	0.994629	0.914415	0	0	0	0	0	0
18	0.834202	0.994629	0.914415	0	0	0	0	0	0
20	0.834202	0.994629	0.914415	0	0	0	0	0	0
22	0.834202	0.994629	0.914415	0	0	0	0	0	0
24	0.834202	0.994629	0.914415	0	0.031988	0.0108859	0	0.0356622	0.0120482
26	0.803711	0.981576	0.892644	0	0	0	0	0	0
28	0.803711	0.981576	0.892644	0	0	0	0	0	0
30	0.803711	0.981576	0.892644	0	0	0	0	0	0
32	0.803711	0.981576	0.892644	0	0.0349466	0.0119019	0	0.0399995	0.0135135
34	0.770802	0.966878	0.86884	0	0	0	0	0	0
36	0.770802	0.966878	0.86884	0	0	0	0	0	0
38	0.770802	0.966878	0.86884	0	0	0	0	0	0
40	0.770802	0.966878	0.86884	0	0	0	0	0	0
42	0.770802	0.966878	0.86884	0	0	0	0	0	0
44	0.770802	0.966878	0.86884	0	0.0380446	0.0129678	0	0.0448479	0.0151515
46	0.73542	0.950389	0.842904	0	0	0	0	0	0
48	0.73542	0.950389	0.842904	0	0	0	0	0	0
50	0.73542	0.950389	0.842904	0	0	0	0	0	0
52	0.73542	0.950389	0.842904	0	0	0	0	0	0
54	0.73542	0.950389	0.842904	0	0	0	0	0	0
56	0.73542	0.950389	0.842904	0	0	0	0	0	0
58	0.73542	0.950389	0.842904	0	0	0	0	0	0
60	0.73542	0.950389	0.842904	0	0	0	0	0	0
62	0.73542	0.950389	0.842904	0	0	0	0	0	0
64	0.73542	0.950389	0.842904	0	0	0	0	0	0
66	0.73542	0.950389	0.842904	0	0	0	0	0	0
68	0.73542	0.950389	0.842904	0	0	0	0	0	0
70	0.73542	0.950389	0.842904	0	0	0	0	0	0
72	0.73542	0.950389	0.842904	0	0	0	0	0	0
74	0.73542	0.950389	0.842904	0	0	0	0	0	0
76	0.73542	0.950389	0.842904	0	0	0	0	0	0
78	0.73542	0.950389	0.842904	0	0	0	0	0	0
80	0.73542	0.950389	0.842904	0	0.0585412	0.0200692	0	0.0721942	0.0243902
82	0.674809	0.930723	0.802766	0	0	0	0	0	0
84	0.674809	0.930723	0.802766	0	0	0	0	0	0
86	0.674809	0.930723	0.802766	0	0	0	0	0	0
88	0.674809	0.930723	0.802766	0	0	0	0	0	0
90	0.674809	0.930723	0.802766	0	0	0	0	0	0
92	0.674809	0.930723	0.802766	0	0	0	0	0	0
94	0.674809	0.930723	0.802766	0	0	0	0	0	0
96	0.674809	0.930723	0.802766	0	0.0802178	0.0276816	0	0.105713	0.0357143
98	0.5888	0.906006	0.747403	0	0	0	0	0	0
100	0.5888	0.906006	0.747403	0	0	0	0	0	0
102	0.5888	0.906006	0.747403	0	0	0	0	0	0
104	0.5888	0.906006	0.747403	0	0	0	0	0	0
106	0.5888	0.906006	0.747403	0	0	0	0	0	0
108	0.5888	0.906006	0.747403	0	0	0	0	0	0
110	0.5888	0.906006	0.747403	0	0	0	0	0	0
112	0.5888	0.906006	0.747403	0	0	0	0	0	0
114	0.5888	0.906006	0.747403	0	0	0	0	0	0
116	0.5888	0.906006	0.747403	0	0	0	0	0	0
118	0.5888	0.906006	0.747403	0	0	0	0	0	0
120	0.5888	0.906006	0.747403	0	0	0	0	0	0
122	0.5888	0.906006	0.747403	0	0	0	0	0	0
124	0.5888	0.906006	0.747403	0	0	0	0	0	0
126	0.5888	0.906006	0.747403	0	0	0	0	0	0
128	0.5888	0.906006	0.747403	0	0	0	0	0	0
130	0.5888	0.906006	0.747403	0	0	0	0	0	0
132	0.5888	0.906006	0.747403	0	0	0	0	0	0
134	0.5888	0.906006	0.747403	0	0	0	0	0	0
136	0.5888	0.906006	0.747403	0	0	0	0	0	0
138	0.5888	0.906006	0.747403	0	0	0	0	0	0
140	0.5888	0.906006	0.747403	0	0	0	0	0	0
142	0.5888	0.906006	0.747403	0	0.141355	0.0498269	0	0.211426	0.0714286
144	0.419809	0.875689	0.647749	0	0	0	0	0	0
146	0.419809	0.875689	0.647749	0	0	0	0	0	0
148	0.419809	0.875689	0.647749	0	0	0	0	0	0
150	0.419809	0.875689	0.647749	0	0	0	0	0	0
152	0.419809	0.875689	0.647749	0	0	0	0	0	0
154	0.419809	0.875689	0.647749	0	0	0	0	0	0
156	0.419809	0.875689	0.647749	0	0	0	0	0	0
158	0.419809	0.875689	0.647749	0	0	0	0	0	0
160	0.419809	0.875689	0.647749	0	0	0	0	0	0
162	0.419809	0.875689	0.647749	0	0	0	0	0	0
164	0.419809	0.875689	0.647749	0	0	0	0	0	0
166	0.419809	0.875689	0.647749	0	0	0	0	0	0
168	0.419809	0.875689	0.647749	0	0	0	0	0	0
170	0.419809	0.875689	0.647749	0	0	0	0	0	0
172	0.419809	0.875689	0.647749	0	0	0	0	0	0
174	0.419809	0.875689	0.647749	0	0	0	0	0	0
176	0.419809	0.875689	0.647749	0	0	0	0	0	0
178	0.419809	0.875689	0.647749	0	0	0	0	0	0
180	0.419809	0.875689	0.647749
0	0
2	0
4	0
6	0
8	0.0215062
10	0.0434851
12	0.0434851
14	0.0894702
16	0.0894702
18	0.0894702
20	0.0894702
22	0.0894702
24	0.0894702
26	0.113568
28	0.113568
30	0.113568
32	0.113568
34	0.140596
36	0.140596
38	0.140596
40	0.140596
42	0.140596
44	0.140596
46	0.170902
48	0.170902
50	0.170902
52	0.170902
54	0.170902
56	0.170902
58	0.170902
60	0.170902
62	0.170902
64	0.170902
66	0.170902
68	0.170902
70	0.170902
72	0.170902
74	0.170902
76	0.170902
78	0.170902
80	0.170902
82	0.219692
84	0.219692
86	0.219692
88	0.219692
90	0.219692
92	0.219692
94	0.219692
96	0.219692
98	0.291151
100	0.291151
102	0.291151
104	0.291151
106	0.291151
108	0.291151
110	0.291151
112	0.291151
114	0.291151
116	0.291151
118	0.291151
120	0.291151
122	0.291151
124	0.291151
126	0.291151
128	0.291151
130	0.291151
132	0.291151
134	0.291151
136	0.291151
138	0.291151
140	0.291151
142	0.291151
144	0.434252
146	0.434252
148	0.434252
150	0.434252
152	0.434252
154	0.434252
156	0.434252
158	0.434252
160	0.434252
162	0.434252
164	0.434252
166	0.434252
168	0.434252
170	0.434252
172	0.434252
174	0.434252
176	0.434252
178	0.434252
180	0.434252
2.07944	-3.83941
2.30259	-3.13534
2.48491	-3.13534
2.63906	-2.41385
2.77259	-2.41385
2.89037	-2.41385
2.99573	-2.41385
3.09104	-2.41385
3.17805	-2.41385
3.2581	-2.17536
3.3322	-2.17536
3.4012	-2.17536
3.46574	-2.17536
3.52636	-1.96186
3.58352	-1.96186
3.63759	-1.96186
3.68888	-1.96186
3.73767	-1.96186
3.78419	-1.96186
3.82864	-1.76667
3.8712	-1.76667
3.91202	-1.76667
3.95124	-1.76667
3.98898	-1.76667
4.02535	-1.76667
4.06044	-1.76667
4.09434	-1.76667
4.12713	-1.76667
4.15888	-1.76667
4.18965	-1.76667
4.21951	-1.76667
4.2485	-1.76667
4.27667	-1.76667
4.30407	-1.76667
4.33073	-1.76667
4.35671	-1.76667
4.38203	-1.76667
4.40672	-1.51553
4.43082	-1.51553
4.45435	-1.51553
4.47734	-1.51553
4.49981	-1.51553
4.52179	-1.51553
4.54329	-1.51553
4.56435	-1.51553
4.58497	-1.23391
4.60517	-1.23391
4.62497	-1.23391
4.64439	-1.23391
4.66344	-1.23391
4.68213	-1.23391
4.70048	-1.23391
4.7185	-1.23391
4.7362	-1.23391
4.75359	-1.23391
4.77068	-1.23391
4.78749	-1.23391
4.80402	-1.23391
4.82028	-1.23391
4.83628	-1.23391
4.85203	-1.23391
4.86753	-1.23391
4.8828	-1.23391
4.89784	-1.23391
4.91265	-1.23391
4.92725	-1.23391
4.94164	-1.23391
4.95583	-1.23391
4.96981	-0.834131
4.98361	-0.834131
4.99721	-0.834131
5.01064	-0.834131
5.02388	-0.834131
5.03695	-0.834131
5.04986	-0.834131
5.0626	-0.834131
5.07517	-0.834131
5.0876	-0.834131
5.09987	-0.834131
5.11199	-0.834131
5.12396	-0.834131
5.1358	-0.834131
5.14749	-0.834131
5.15906	-0.834131
5.17048	-0.834131
5.18178	-0.834131
5.19296	-0.834131

## Sheet: Life table analysis1_HID
Time	Lower bound (95%)	Upper bound (95%)	Survival distribution function
0	1	1	1	0	0	0	0	0	0
2	1	1	1	0	0	0	0	0	0
4	1	1	1	0	0	0	0	0	0
6	1	1	1	0	0.031266	0.0106383	0	0.0318276	0.0107527
8	0.937468	1	0.978723	0	0	0	0	0	0
10	0.937468	1	0.978723	0	0	0	0	0	0
12	0.937468	1	0.978723	0	0	0	0	0	0
14	0.937468	1	0.978723	0	0	0	0	0	0
16	0.937468	1	0.978723	0	0	0	0	0	0
18	0.937468	1	0.978723	0	0	0	0	0	0
20	0.937468	1	0.978723	0	0	0	0	0	0
22	0.937468	1	0.978723	0	0	0	0	0	0
24	0.937468	1	0.978723	0	0	0	0	0	0
26	0.937468	1	0.978723	0	0	0	0	0	0
28	0.937468	1	0.978723	0	0	0	0	0	0
30	0.937468	1	0.978723	0	0	0	0	0	0
32	0.937468	1	0.978723	0	0	0	0	0	0
34	0.937468	1	0.978723	0	0	0	0	0	0
36	0.937468	1	0.978723	0	0	0	0	0	0
38	0.937468	1	0.978723	0	0	0	0	0	0
40	0.937468	1	0.978723	0	0	0	0	0	0
42	0.937468	1	0.978723	0	0	0	0	0	0
44	0.937468	1	0.978723	0	0	0	0	0	0
46	0.937468	1	0.978723	0	0	0	0	0	0
48	0.937468	1	0.978723	0	0	0	0	0	0
50	0.937468	1	0.978723	0	0	0	0	0	0
52	0.937468	1	0.978723	0	0.0398695	0.0135934	0	0.0416896	0.0140845
54	0.885437	1	0.951537	0	0	0	0	0	0
56	0.885437	1	0.951537	0	0	0	0	0	0
58	0.885437	1	0.951537	0	0	0	0	0	0
60	0.885437	1	0.951537	0	0	0	0	0	0
62	0.885437	1	0.951537	0	0	0	0	0	0
64	0.885437	1	0.951537	0	0	0	0	0	0
66	0.885437	1	0.951537	0	0	0	0	0	0
68	0.885437	1	0.951537	0	0	0	0	0	0
70	0.885437	1	0.951537	0	0	0	0	0	0
72	0.885437	1	0.951537	0	0	0	0	0	0
74	0.885437	1	0.951537	0	0	0	0	0	0
76	0.885437	1	0.951537	0	0	0	0	0	0
78	0.885437	1	0.951537	0	0	0	0	0	0
80	0.885437	1	0.951537	0	0	0	0	0	0
82	0.885437	1	0.951537	0	0	0	0	0	0
84	0.885437	1	0.951537	0	0	0	0	0	0
86	0.885437	1	0.951537	0	0	0	0	0	0
88	0.885437	1	0.951537	0	0	0	0	0	0
90	0.885437	1	0.951537	0	0	0	0	0	0
92	0.885437	1	0.951537	0	0	0	0	0	0
94	0.885437	1	0.951537	0	0	0	0	0	0
96	0.885437	1	0.951537	0	0	0	0	0	0
98	0.885437	1	0.951537	0	0	0	0	0	0
100	0.885437	1	0.951537	0	0	0	0	0	0
102	0.885437	1	0.951537	0	0	0	0	0	0
104	0.885437	1	0.951537	0	0	0	0	0	0
106	0.885437	1	0.951537	0	0	0	0	0	0
108	0.885437	1	0.951537	0	0	0	0	0	0
110	0.885437	1	0.951537	0	0	0	0	0	0
112	0.885437	1	0.951537	0	0	0	0	0	0
114	0.885437	1	0.951537	0	0	0	0	0	0
116	0.885437	1	0.951537	0	0	0	0	0	0
118	0.885437	1	0.951537	0	0	0	0	0	0
120	0.885437	1	0.951537	0	0	0	0	0	0
122	0.885437	1	0.951537	0	0	0	0	0	0
124	0.885437	1	0.951537	0	0	0	0	0	0
126	0.885437	1	0.951537	0	0	0	0	0	0
128	0.885437	1	0.951537	0	0	0	0	0	0
130	0.885437	1	0.951537	0	0	0	0	0	0
132	0.885437	1	0.951537	0	0	0	0	0	0
134	0.885437	1	0.951537	0	0	0	0	0	0
136	0.885437	1	0.951537	0	0	0	0	0	0
138	0.885437	1	0.951537	0	0	0	0	0	0
140	0.885437	1	0.951537	0	0	0	0	0	0
142	0.885437	1	0.951537	0	0	0	0	0	0
144	0.885437	1	0.951537	0	0	0	0	0	0
146	0.885437	1	0.951537	0	0	0	0	0	0
148	0.885437	1	0.951537	0	0	0	0	0	0
150	0.885437	1	0.951537	0	0	0	0	0	0
152	0.885437	1	0.951537	0	0	0	0	0	0
154	0.885437	1	0.951537	0	0	0	0	0	0
156	0.885437	1	0.951537	0	0	0	0	0	0
158	0.885437	1	0.951537	0	0	0	0	0	0
160	0.885437	1	0.951537	0	0	0	0	0	0
162	0.885437	1	0.951537	0	0	0	0	0	0
164	0.885437	1	0.951537	0	0	0	0	0	0
166	0.885437	1	0.951537	0	0	0	0	0	0
168	0.885437	1	0.951537	0	0	0	0	0	0
170	0.885437	1	0.951537	0	0	0	0	0	0
172	0.885437	1	0.951537	0	0	0	0	0	0
174	0.885437	1	0.951537	0	0	0	0	0	0
176	0.885437	1	0.951537	0	0	0	0	0	0
178	0.885437	1	0.951537	0	0	0	0	0	0
180	0.885437	1	0.951537
0	0
2	0
4	0
6	0
8	0.0215062
10	0.0215062
12	0.0215062
14	0.0215062
16	0.0215062
18	0.0215062
20	0.0215062
22	0.0215062
24	0.0215062
26	0.0215062
28	0.0215062
30	0.0215062
32	0.0215062
34	0.0215062
36	0.0215062
38	0.0215062
40	0.0215062
42	0.0215062
44	0.0215062
46	0.0215062
48	0.0215062
50	0.0215062
52	0.0215062
54	0.0496771
56	0.0496771
58	0.0496771
60	0.0496771
62	0.0496771
64	0.0496771
66	0.0496771
68	0.0496771
70	0.0496771
72	0.0496771
74	0.0496771
76	0.0496771
78	0.0496771
80	0.0496771
82	0.0496771
84	0.0496771
86	0.0496771
88	0.0496771
90	0.0496771
92	0.0496771
94	0.0496771
96	0.0496771
98	0.0496771
100	0.0496771
102	0.0496771
104	0.0496771
106	0.0496771
108	0.0496771
110	0.0496771
112	0.0496771
114	0.0496771
116	0.0496771
118	0.0496771
120	0.0496771
122	0.0496771
124	0.0496771
126	0.0496771
128	0.0496771
130	0.0496771
132	0.0496771
134	0.0496771
136	0.0496771
138	0.0496771
140	0.0496771
142	0.0496771
144	0.0496771
146	0.0496771
148	0.0496771
150	0.0496771
152	0.0496771
154	0.0496771
156	0.0496771
158	0.0496771
160	0.0496771
162	0.0496771
164	0.0496771
166	0.0496771
168	0.0496771
170	0.0496771
172	0.0496771
174	0.0496771
176	0.0496771
178	0.0496771
180	0.0496771
2.07944	-3.83941
2.30259	-3.83941
2.48491	-3.83941
2.63906	-3.83941
2.77259	-3.83941
2.89037	-3.83941
2.99573	-3.83941
3.09104	-3.83941
3.17805	-3.83941
3.2581	-3.83941
3.3322	-3.83941
3.4012	-3.83941
3.46574	-3.83941
3.52636	-3.83941
3.58352	-3.83941
3.63759	-3.83941
3.68888	-3.83941
3.73767	-3.83941
3.78419	-3.83941
3.82864	-3.83941
3.8712	-3.83941
3.91202	-3.83941
3.95124	-3.83941
3.98898	-3.00221
4.02535	-3.00221
4.06044	-3.00221
4.09434	-3.00221
4.12713	-3.00221
4.15888	-3.00221
4.18965	-3.00221
4.21951	-3.00221
4.2485	-3.00221
4.27667	-3.00221
4.30407	-3.00221
4.33073	-3.00221
4.35671	-3.00221
4.38203	-3.00221
4.40672	-3.00221
4.43082	-3.00221
4.45435	-3.00221
4.47734	-3.00221
4.49981	-3.00221
4.52179	-3.00221
4.54329	-3.00221
4.56435	-3.00221
4.58497	-3.00221
4.60517	-3.00221
4.62497	-3.00221
4.64439	-3.00221
4.66344	-3.00221
4.68213	-3.00221
4.70048	-3.00221
4.7185	-3.00221
4.7362	-3.00221
4.75359	-3.00221
4.77068	-3.00221
4.78749	-3.00221
4.80402	-3.00221
4.82028	-3.00221
4.83628	-3.00221
4.85203	-3.00221
4.86753	-3.00221
4.8828	-3.00221
4.89784	-3.00221
4.91265	-3.00221
4.92725	-3.00221
4.94164	-3.00221
4.95583	-3.00221
4.96981	-3.00221
4.98361	-3.00221
4.99721	-3.00221
5.01064	-3.00221
5.02388	-3.00221
5.03695	-3.00221
5.04986	-3.00221
5.0626	-3.00221
5.07517	-3.00221
5.0876	-3.00221
5.09987	-3.00221
5.11199	-3.00221
5.12396	-3.00221
5.1358	-3.00221
5.14749	-3.00221
5.15906	-3.00221
5.17048	-3.00221
5.18178	-3.00221
5.19296	-3.00221
Time	Lower bound (95%)	Upper bound (95%)	Survival distribution function
0	1	1	1	0	0	0	0	0	0
2	1	1	1	0	0	0	0	0	0
4	1	1	1	0	0	0	0	0	0
6	1	1	1	0	0.031266	0.0106383	0	0.0318276	0.0107527
8	0.937468	1	0.978723	0	0.031266	0.0106383	0	0.0325271	0.010989
10	0.899741	1	0.957447	0	0	0	0	0	0
12	0.899741	1	0.957447	0	0.0506853	0.0215157	0	0.0680451	0.0229885
14	0.834202	0.994629	0.914415	0	0	0	0	0	0
16	0.834202	0.994629	0.914415	0	0	0	0	0	0
18	0.834202	0.994629	0.914415	0	0	0	0	0	0
20	0.834202	0.994629	0.914415	0	0	0	0	0	0
22	0.834202	0.994629	0.914415	0	0	0	0	0	0
24	0.834202	0.994629	0.914415	0	0.031988	0.0108859	0	0.0356622	0.0120482
26	0.803711	0.981576	0.892644	0	0	0	0	0	0
28	0.803711	0.981576	0.892644	0	0	0	0	0	0
30	0.803711	0.981576	0.892644	0	0	0	0	0	0
32	0.803711	0.981576	0.892644	0	0.0349466	0.0119019	0	0.0399995	0.0135135
34	0.770802	0.966878	0.86884	0	0	0	0	0	0
36	0.770802	0.966878	0.86884	0	0	0	0	0	0
38	0.770802	0.966878	0.86884	0	0	0	0	0	0
40	0.770802	0.966878	0.86884	0	0	0	0	0	0
42	0.770802	0.966878	0.86884	0	0	0	0	0	0
44	0.770802	0.966878	0.86884	0	0.0380446	0.0129678	0	0.0448479	0.0151515
46	0.73542	0.950389	0.842904	0	0	0	0	0	0
48	0.73542	0.950389	0.842904	0	0	0	0	0	0
50	0.73542	0.950389	0.842904	0	0	0	0	0	0
52	0.73542	0.950389	0.842904	0	0	0	0	0	0
54	0.73542	0.950389	0.842904	0	0	0	0	0	0
56	0.73542	0.950389	0.842904	0	0	0	0	0	0
58	0.73542	0.950389	0.842904	0	0	0	0	0	0
60	0.73542	0.950389	0.842904	0	0	0	0	0	0
62	0.73542	0.950389	0.842904	0	0	0	0	0	0
64	0.73542	0.950389	0.842904	0	0	0	0	0	0
66	0.73542	0.950389	0.842904	0	0	0	0	0	0
68	0.73542	0.950389	0.842904	0	0	0	0	0	0
70	0.73542	0.950389	0.842904	0	0	0	0	0	0
72	0.73542	0.950389	0.842904	0	0	0	0	0	0
74	0.73542	0.950389	0.842904	0	0	0	0	0	0
76	0.73542	0.950389	0.842904	0	0	0	0	0	0
78	0.73542	0.950389	0.842904	0	0	0	0	0	0
80	0.73542	0.950389	0.842904	0	0.0585412	0.0200692	0	0.0721942	0.0243902
82	0.674809	0.930723	0.802766	0	0	0	0	0	0
84	0.674809	0.930723	0.802766	0	0	0	0	0	0
86	0.674809	0.930723	0.802766	0	0	0	0	0	0
88	0.674809	0.930723	0.802766	0	0	0	0	0	0
90	0.674809	0.930723	0.802766	0	0	0	0	0	0
92	0.674809	0.930723	0.802766	0	0	0	0	0	0
94	0.674809	0.930723	0.802766	0	0	0	0	0	0
96	0.674809	0.930723	0.802766	0	0.0802178	0.0276816	0	0.105713	0.0357143
98	0.5888	0.906006	0.747403	0	0	0	0	0	0
100	0.5888	0.906006	0.747403	0	0	0	0	0	0
102	0.5888	0.906006	0.747403	0	0	0	0	0	0
104	0.5888	0.906006	0.747403	0	0	0	0	0	0
106	0.5888	0.906006	0.747403	0	0	0	0	0	0
108	0.5888	0.906006	0.747403	0	0	0	0	0	0
110	0.5888	0.906006	0.747403	0	0	0	0	0	0
112	0.5888	0.906006	0.747403	0	0	0	0	0	0
114	0.5888	0.906006	0.747403	0	0	0	0	0	0
116	0.5888	0.906006	0.747403	0	0	0	0	0	0
118	0.5888	0.906006	0.747403	0	0	0	0	0	0
120	0.5888	0.906006	0.747403	0	0	0	0	0	0
122	0.5888	0.906006	0.747403	0	0	0	0	0	0
124	0.5888	0.906006	0.747403	0	0	0	0	0	0
126	0.5888	0.906006	0.747403	0	0	0	0	0	0
128	0.5888	0.906006	0.747403	0	0	0	0	0	0
130	0.5888	0.906006	0.747403	0	0	0	0	0	0
132	0.5888	0.906006	0.747403	0	0	0	0	0	0
134	0.5888	0.906006	0.747403	0	0	0	0	0	0
136	0.5888	0.906006	0.747403	0	0	0	0	0	0
138	0.5888	0.906006	0.747403	0	0	0	0	0	0
140	0.5888	0.906006	0.747403	0	0	0	0	0	0
142	0.5888	0.906006	0.747403	0	0.141355	0.0498269	0	0.211426	0.0714286
144	0.419809	0.875689	0.647749	0	0	0	0	0	0
146	0.419809	0.875689	0.647749	0	0	0	0	0	0
148	0.419809	0.875689	0.647749	0	0	0	0	0	0
150	0.419809	0.875689	0.647749	0	0	0	0	0	0
152	0.419809	0.875689	0.647749	0	0	0	0	0	0
154	0.419809	0.875689	0.647749	0	0	0	0	0	0
156	0.419809	0.875689	0.647749	0	0	0	0	0	0
158	0.419809	0.875689	0.647749	0	0	0	0	0	0
160	0.419809	0.875689	0.647749	0	0	0	0	0	0
162	0.419809	0.875689	0.647749	0	0	0	0	0	0
164	0.419809	0.875689	0.647749	0	0	0	0	0	0
166	0.419809	0.875689	0.647749	0	0	0	0	0	0
168	0.419809	0.875689	0.647749	0	0	0	0	0	0
170	0.419809	0.875689	0.647749	0	0	0	0	0	0
172	0.419809	0.875689	0.647749	0	0	0	0	0	0
174	0.419809	0.875689	0.647749	0	0	0	0	0	0
176	0.419809	0.875689	0.647749	0	0	0	0	0	0
178	0.419809	0.875689	0.647749	0	0	0	0	0	0
180	0.419809	0.875689	0.647749
0	0
2	0
4	0
6	0
8	0.0215062
10	0.0434851
12	0.0434851
14	0.0894702
16	0.0894702
18	0.0894702
20	0.0894702
22	0.0894702
24	0.0894702
26	0.113568
28	0.113568
30	0.113568
32	0.113568
34	0.140596
36	0.140596
38	0.140596
40	0.140596
42	0.140596
44	0.140596
46	0.170902
48	0.170902
50	0.170902
52	0.170902
54	0.170902
56	0.170902
58	0.170902
60	0.170902
62	0.170902
64	0.170902
66	0.170902
68	0.170902
70	0.170902
72	0.170902
74	0.170902
76	0.170902
78	0.170902
80	0.170902
82	0.219692
84	0.219692
86	0.219692
88	0.219692
90	0.219692
92	0.219692
94	0.219692
96	0.219692
98	0.291151
100	0.291151
102	0.291151
104	0.291151
106	0.291151
108	0.291151
110	0.291151
112	0.291151
114	0.291151
116	0.291151
118	0.291151
120	0.291151
122	0.291151
124	0.291151
126	0.291151
128	0.291151
130	0.291151
132	0.291151
134	0.291151
136	0.291151
138	0.291151
140	0.291151
142	0.291151
144	0.434252
146	0.434252
148	0.434252
150	0.434252
152	0.434252
154	0.434252
156	0.434252
158	0.434252
160	0.434252
162	0.434252
164	0.434252
166	0.434252
168	0.434252
170	0.434252
172	0.434252
174	0.434252
176	0.434252
178	0.434252
180	0.434252
2.07944	-3.83941
2.30259	-3.13534
2.48491	-3.13534
2.63906	-2.41385
2.77259	-2.41385
2.89037	-2.41385
2.99573	-2.41385
3.09104	-2.41385
3.17805	-2.41385
3.2581	-2.17536
3.3322	-2.17536
3.4012	-2.17536
3.46574	-2.17536
3.52636	-1.96186
3.58352	-1.96186
3.63759	-1.96186
3.68888	-1.96186
3.73767	-1.96186
3.78419	-1.96186
3.82864	-1.76667
3.8712	-1.76667
3.91202	-1.76667
3.95124	-1.76667
3.98898	-1.76667
4.02535	-1.76667
4.06044	-1.76667
4.09434	-1.76667
4.12713	-1.76667
4.15888	-1.76667
4.18965	-1.76667
4.21951	-1.76667
4.2485	-1.76667
4.27667	-1.76667
4.30407	-1.76667
4.33073	-1.76667
4.35671	-1.76667
4.38203	-1.76667
4.40672	-1.51553
4.43082	-1.51553
4.45435	-1.51553
4.47734	-1.51553
4.49981	-1.51553
4.52179	-1.51553
4.54329	-1.51553
4.56435	-1.51553
4.58497	-1.23391
4.60517	-1.23391
4.62497	-1.23391
4.64439	-1.23391
4.66344	-1.23391
4.68213	-1.23391
4.70048	-1.23391
4.7185	-1.23391
4.7362	-1.23391
4.75359	-1.23391
4.77068	-1.23391
4.78749	-1.23391
4.80402	-1.23391
4.82028	-1.23391
4.83628	-1.23391
4.85203	-1.23391
4.86753	-1.23391
4.8828	-1.23391
4.89784	-1.23391
4.91265	-1.23391
4.92725	-1.23391
4.94164	-1.23391
4.95583	-1.23391
4.96981	-0.834131
4.98361	-0.834131
4.99721	-0.834131
5.01064	-0.834131
5.02388	-0.834131
5.03695	-0.834131
5.04986	-0.834131
5.0626	-0.834131
5.07517	-0.834131
5.0876	-0.834131
5.09987	-0.834131
5.11199	-0.834131
5.12396	-0.834131
5.1358	-0.834131
5.14749	-0.834131
5.15906	-0.834131
5.17048	-0.834131
5.18178	-0.834131
5.19296	-0.834131

## Sheet: Kaplan-Meier analysis_HID
Time	Lower bound (95%)	Upper bound (95%)	Survival distribution function	#N/A
0	1	1	1	0
26.6959	1	1	1	0
26.6959	1	1	1
26.7945	1	1	1
26.7945	1	1	1
33.7973	1	1	1
33.7973	1	1	1
43.7589	1	1	1
43.7589	1	1	1
46.0932	1	1	1
46.0932	1	1	1
53.2603	1	1	1
53.2603	0.846964	1	0.947368
56.6137	0.846964	1	0.947368
56.6137	0.846964	1	0.947368
57.1068	0.846964	1	0.947368
57.1068	0.846964	1	0.947368
59.8356	0.846964	1	0.947368
59.8356	0.846964	1	0.947368
65.2274	0.846964	1	0.947368
65.2274	0.846964	1	0.947368
71.6384	0.846964	1	0.947368
71.6384	0.846964	1	0.947368
79.1014	0.846964	1	0.947368
79.1014	0.846964	1	0.947368
91.6274	0.846964	1	0.947368
91.6274	0.846964	1	0.947368
95.6055	0.846964	1	0.947368
95.6055	0.846964	1	0.947368
100.077	0.846964	1	0.947368
100.077	0.846964	1	0.947368
109.216	0.846964	1	0.947368
109.216	0.846964	1	0.947368
119.803	0.846964	1	0.947368
119.803	0.846964	1	0.947368
121.578	0.846964	1	0.947368
121.578	0.846964	1	0.947368
132.493	0.846964	1	0.947368
132.493	0.846964	1	0.947368
137.359	0.846964	1	0.947368
137.359	0.846964	1	0.947368
151.66	0.846964	1	0.947368
151.66	0.846964	1	0.947368
180.132	0.846964	1	0.947368
180.132	0.846964	1	0.947368
181.71	0.846964	1	0.947368
181.71	0.846964	1	0.947368
181.907	0.846964	1	0.947368
181.907	0.846964	1	0.947368
26.6959	0
26.7945	0
26.7945	0
33.7973	0
33.7973	0
43.7589	0
43.7589	0
46.0932	0
46.0932	0
53.2603	0
53.2603	0.0540672
56.6137	0.0540672
56.6137	0.0540672
57.1068	0.0540672
57.1068	0.0540672
59.8356	0.0540672
59.8356	0.0540672
65.2274	0.0540672
65.2274	0.0540672
71.6384	0.0540672
71.6384	0.0540672
79.1014	0.0540672
79.1014	0.0540672
91.6274	0.0540672
91.6274	0.0540672
95.6055	0.0540672
95.6055	0.0540672
100.077	0.0540672
100.077	0.0540672
109.216	0.0540672
109.216	0.0540672
119.803	0.0540672
119.803	0.0540672
121.578	0.0540672
121.578	0.0540672
132.493	0.0540672
132.493	0.0540672
137.359	0.0540672
137.359	0.0540672
151.66	0.0540672
151.66	0.0540672
180.132	0.0540672
180.132	0.0540672
181.71	0.0540672
181.71	0.0540672
181.907	0.0540672
181.907	0.0540672
3.97519	-2.91753
4.03625	-2.91753
4.03625	-2.91753
4.04492	-2.91753
4.04492	-2.91753
4.0916	-2.91753
4.0916	-2.91753
4.17788	-2.91753
4.17788	-2.91753
4.27163	-2.91753
4.27163	-2.91753
4.37073	-2.91753
4.37073	-2.91753
4.51773	-2.91753
4.51773	-2.91753
4.56023	-2.91753
4.56023	-2.91753
4.60594	-2.91753
4.60594	-2.91753
4.69333	-2.91753
4.69333	-2.91753
4.78585	-2.91753
4.78585	-2.91753
4.80056	-2.91753
4.80056	-2.91753
4.88653	-2.91753
4.88653	-2.91753
4.9226	-2.91753
4.9226	-2.91753
5.02164	-2.91753
5.02164	-2.91753
5.19369	-2.91753
5.19369	-2.91753
5.20241	-2.91753
5.20241	-2.91753
5.20349	-2.91753
5.20349	-2.91753
Time	Lower bound (95%)	Upper bound (95%)	Survival distribution function	#N/A
0	1	1	1	0
7.29863	1	1	1	0
7.29863	0.873179	1	0.956522
13.5452	0.873179	1	0.956522
13.5452	0.873179	1	0.956522
27.4849	0.873179	1	0.956522
27.4849	0.873179	1	0.956522
43.989	0.873179	1	0.956522
43.989	0.873179	1	0.956522
44.4493	0.873179	1	0.956522
44.4493	0.873179	1	0.956522
51.6493	0.873179	1	0.956522
51.6493	0.873179	1	0.956522
59.8027	0.873179	1	0.956522
59.8027	0.873179	1	0.956522
65.8521	0.873179	1	0.956522
65.8521	0.873179	1	0.956522
72.0658	0.873179	1	0.956522
72.0658	0.873179	1	0.956522
75.6164	0.873179	1	0.956522
75.6164	0.873179	1	0.956522
76.4712	0.873179	1	0.956522
76.4712	0.873179	1	0.956522
88.0438	0.873179	1	0.956522
88.0438	0.873179	1	0.956522
89.063	0.873179	1	0.956522
89.063	0.873179	1	0.956522
94.2247	0.873179	1	0.956522
94.2247	0.873179	1	0.956522
96	0.873179	1	0.956522
96	0.873179	1	0.956522
101.589	0.873179	1	0.956522
101.589	0.873179	1	0.956522
128.712	0.873179	1	0.956522
128.712	0.873179	1	0.956522
143.803	0.873179	1	0.956522
143.803	0.873179	1	0.956522
149.129	0.873179	1	0.956522
149.129	0.873179	1	0.956522
154.06	0.873179	1	0.956522
154.06	0.873179	1	0.956522
156.723	0.873179	1	0.956522
156.723	0.873179	1	0.956522
166.192	0.873179	1	0.956522
166.192	0.873179	1	0.956522
168.066	0.873179	1	0.956522
168.066	0.873179	1	0.956522
7.29863	0.0444518
13.5452	0.0444518
13.5452	0.0444518
27.4849	0.0444518
27.4849	0.0444518
43.989	0.0444518
43.989	0.0444518
44.4493	0.0444518
44.4493	0.0444518
51.6493	0.0444518
51.6493	0.0444518
59.8027	0.0444518
59.8027	0.0444518
65.8521	0.0444518
65.8521	0.0444518
72.0658	0.0444518
72.0658	0.0444518
75.6164	0.0444518
75.6164	0.0444518
76.4712	0.0444518
76.4712	0.0444518
88.0438	0.0444518
88.0438	0.0444518
89.063	0.0444518
89.063	0.0444518
94.2247	0.0444518
94.2247	0.0444518
96	0.0444518
96	0.0444518
101.589	0.0444518
101.589	0.0444518
128.712	0.0444518
128.712	0.0444518
143.803	0.0444518
143.803	0.0444518
149.129	0.0444518
149.129	0.0444518
154.06	0.0444518
154.06	0.0444518
156.723	0.0444518
156.723	0.0444518
166.192	0.0444518
166.192	0.0444518
168.066	0.0444518
168.066	0.0444518
1.98769	-3.11335
2.60603	-3.11335
2.60603	-3.11335
3.31364	-3.11335
3.31364	-3.11335
3.78394	-3.11335
3.78394	-3.11335
3.79435	-3.11335
3.79435	-3.11335
3.94448	-3.11335
3.94448	-3.11335
4.09105	-3.11335
4.09105	-3.11335
4.18741	-3.11335
4.18741	-3.11335
4.27758	-3.11335
4.27758	-3.11335
4.32567	-3.11335
4.32567	-3.11335
4.33691	-3.11335
4.33691	-3.11335
4.47783	-3.11335
4.47783	-3.11335
4.48934	-3.11335
4.48934	-3.11335
4.54568	-3.11335
4.54568	-3.11335
4.56435	-3.11335
4.56435	-3.11335
4.62094	-3.11335
4.62094	-3.11335
4.85758	-3.11335
4.85758	-3.11335
4.96844	-3.11335
4.96844	-3.11335
5.00481	-3.11335
5.00481	-3.11335
5.03734	-3.11335
5.03734	-3.11335
5.05448	-3.11335
5.05448	-3.11335
5.11314	-3.11335
5.11314	-3.11335
5.12436	-3.11335
5.12436	-3.11335
Time	Lower bound (95%)	Upper bound (95%)	Survival distribution function	#N/A
0	1	1	1	0
7.29863	1	1	1	0
7.29863	0.937468	1	0.978723
8.74521	0.937468	1	0.978723
8.74521	0.899741	1	0.957447
12.2959	0.899741	1	0.957447
12.2959	0.866285	1	0.93617
13.3808	0.866285	1	0.93617
13.3808	0.835119	0.994668	0.914894
13.5452	0.835119	0.994668	0.914894
13.5452	0.835119	0.994668	0.914894
24.526	0.835119	0.994668	0.914894
24.526	0.804544	0.981677	0.89311
26.6959	0.804544	0.981677	0.89311
26.6959	0.804544	0.981677	0.89311
26.7945	0.804544	0.981677	0.89311
26.7945	0.804544	0.981677	0.89311
27.4849	0.804544	0.981677	0.89311
27.4849	0.804544	0.981677	0.89311
32.2521	0.804544	0.981677	0.89311
32.2521	0.772126	0.967089	0.869608
33.7973	0.772126	0.967089	0.869608
33.7973	0.772126	0.967089	0.869608
43.7589	0.772126	0.967089	0.869608
43.7589	0.772126	0.967089	0.869608
43.989	0.772126	0.967089	0.869608
43.989	0.772126	0.967089	0.869608
44.4493	0.772126	0.967089	0.869608
44.4493	0.772126	0.967089	0.869608
44.7781	0.772126	0.967089	0.869608
44.7781	0.735914	0.950597	0.843256
46.0932	0.735914	0.950597	0.843256
46.0932	0.735914	0.950597	0.843256
56.6137	0.735914	0.950597	0.843256
56.6137	0.735914	0.950597	0.843256
57.1068	0.735914	0.950597	0.843256
57.1068	0.735914	0.950597	0.843256
59.8027	0.735914	0.950597	0.843256
59.8027	0.735914	0.950597	0.843256
65.2274	0.735914	0.950597	0.843256
65.2274	0.735914	0.950597	0.843256
65.8521	0.735914	0.950597	0.843256
65.8521	0.735914	0.950597	0.843256
71.6384	0.735914	0.950597	0.843256
71.6384	0.735914	0.950597	0.843256
72.0658	0.735914	0.950597	0.843256
72.0658	0.735914	0.950597	0.843256
75.6164	0.735914	0.950597	0.843256
75.6164	0.735914	0.950597	0.843256
76.4712	0.735914	0.950597	0.843256
76.4712	0.735914	0.950597	0.843256
79.1014	0.735914	0.950597	0.843256
79.1014	0.735914	0.950597	0.843256
81.3699	0.735914	0.950597	0.843256
81.3699	0.675233	0.930968	0.803101
88.0438	0.675233	0.930968	0.803101
88.0438	0.675233	0.930968	0.803101
89.063	0.675233	0.930968	0.803101
89.063	0.675233	0.930968	0.803101
91.6274	0.675233	0.930968	0.803101
91.6274	0.675233	0.930968	0.803101
94.2247	0.675233	0.930968	0.803101
94.2247	0.675233	0.930968	0.803101
95.6055	0.675233	0.930968	0.803101
95.6055	0.675233	0.930968	0.803101
96	0.675233	0.930968	0.803101
96	0.675233	0.930968	0.803101
96.5589	0.675233	0.930968	0.803101
96.5589	0.585001	0.906472	0.745736
109.216	0.585001	0.906472	0.745736
109.216	0.585001	0.906472	0.745736
119.803	0.585001	0.906472	0.745736
119.803	0.585001	0.906472	0.745736
128.712	0.585001	0.906472	0.745736
128.712	0.585001	0.906472	0.745736
132.493	0.585001	0.906472	0.745736
132.493	0.585001	0.906472	0.745736
137.359	0.585001	0.906472	0.745736
137.359	0.585001	0.906472	0.745736
142.159	0.585001	0.906472	0.745736
142.159	0.431187	0.873852	0.652519
143.803	0.431187	0.873852	0.652519
143.803	0.431187	0.873852	0.652519
149.129	0.431187	0.873852	0.652519
149.129	0.431187	0.873852	0.652519
151.66	0.431187	0.873852	0.652519
151.66	0.431187	0.873852	0.652519
166.192	0.431187	0.873852	0.652519
166.192	0.431187	0.873852	0.652519
168.066	0.431187	0.873852	0.652519
168.066	0.431187	0.873852	0.652519
181.71	0.431187	0.873852	0.652519
181.71	0.431187	0.873852	0.652519
181.907	0.431187	0.873852	0.652519
181.907	0.431187	0.873852	0.652519
7.29863	0.0215062
8.74521	0.0215062
8.74521	0.0434851
12.2959	0.0434851
12.2959	0.065958
13.3808	0.065958
13.3808	0.0889475
13.5452	0.0889475
13.5452	0.0889475
24.526	0.0889475
24.526	0.113045
26.6959	0.113045
26.6959	0.113045
26.7945	0.113045
26.7945	0.113045
27.4849	0.113045
27.4849	0.113045
32.2521	0.113045
32.2521	0.139713
33.7973	0.139713
33.7973	0.139713
43.7589	0.139713
43.7589	0.139713
43.989	0.139713
43.989	0.139713
44.4493	0.139713
44.4493	0.139713
44.7781	0.139713
44.7781	0.170485
46.0932	0.170485
46.0932	0.170485
56.6137	0.170485
56.6137	0.170485
57.1068	0.170485
57.1068	0.170485
59.8027	0.170485
59.8027	0.170485
65.2274	0.170485
65.2274	0.170485
65.8521	0.170485
65.8521	0.170485
71.6384	0.170485
71.6384	0.170485
72.0658	0.170485
72.0658	0.170485
75.6164	0.170485
75.6164	0.170485
76.4712	0.170485
76.4712	0.170485
79.1014	0.170485
79.1014	0.170485
81.3699	0.170485
81.3699	0.219275
88.0438	0.219275
88.0438	0.219275
89.063	0.219275
89.063	0.219275
91.6274	0.219275
91.6274	0.219275
94.2247	0.219275
94.2247	0.219275
95.6055	0.219275
95.6055	0.219275
96	0.219275
96	0.219275
96.5589	0.219275
96.5589	0.293383
109.216	0.293383
109.216	0.293383
119.803	0.293383
119.803	0.293383
128.712	0.293383
128.712	0.293383
132.493	0.293383
132.493	0.293383
137.359	0.293383
137.359	0.293383
142.159	0.293383
142.159	0.426914
143.803	0.426914
143.803	0.426914
149.129	0.426914
149.129	0.426914
151.66	0.426914
151.66	0.426914
166.192	0.426914
166.192	0.426914
168.066	0.426914
168.066	0.426914
181.71	0.426914
181.71	0.426914
181.907	0.426914
181.907	0.426914
1.98769	-3.83941
2.16851	-3.83941
2.16851	-3.13534
2.50927	-3.13534
2.50927	-2.71874
2.59382	-2.71874
2.59382	-2.41971
2.60603	-2.41971
2.60603	-2.41971
3.19973	-2.41971
3.19973	-2.17997
3.28451	-2.17997
3.28451	-2.17997
3.2882	-2.17997
3.2882	-2.17997
3.31364	-2.17997
3.31364	-2.17997
3.47358	-2.17997
3.47358	-1.96816
3.52038	-1.96816
3.52038	-1.96816
3.7787	-1.96816
3.7787	-1.96816
3.78394	-1.96816
3.78394	-1.96816
3.79435	-1.96816
3.79435	-1.96816
3.80172	-1.96816
3.80172	-1.76911
3.83066	-1.76911
3.83066	-1.76911
4.03625	-1.76911
4.03625	-1.76911
4.04492	-1.76911
4.04492	-1.76911
4.09105	-1.76911
4.09105	-1.76911
4.17788	-1.76911
4.17788	-1.76911
4.18741	-1.76911
4.18741	-1.76911
4.27163	-1.76911
4.27163	-1.76911
4.27758	-1.76911
4.27758	-1.76911
4.32567	-1.76911
4.32567	-1.76911
4.33691	-1.76911
4.33691	-1.76911
4.37073	-1.76911
4.37073	-1.76911
4.399	-1.76911
4.399	-1.51743
4.47783	-1.51743
4.47783	-1.51743
4.48934	-1.51743
4.48934	-1.51743
4.51773	-1.51743
4.51773	-1.51743
4.54568	-1.51743
4.54568	-1.51743
4.56023	-1.51743
4.56023	-1.51743
4.56435	-1.51743
4.56435	-1.51743
4.57015	-1.51743
4.57015	-1.22628
4.69333	-1.22628
4.69333	-1.22628
4.78585	-1.22628
4.78585	-1.22628
4.85758	-1.22628
4.85758	-1.22628
4.88653	-1.22628
4.88653	-1.22628
4.9226	-1.22628
4.9226	-1.22628
4.95695	-1.22628
4.95695	-0.851172
4.96844	-0.851172
4.96844	-0.851172
5.00481	-0.851172
5.00481	-0.851172
5.02164	-0.851172
5.02164	-0.851172
5.11314	-0.851172
5.11314	-0.851172
5.12436	-0.851172
5.12436	-0.851172
5.20241	-0.851172
5.20241	-0.851172
5.20349	-0.851172
5.20349	-0.851172

## Sheet: Kaplan-Meier analysis_HID1
Time	Lower bound (95%)	Upper bound (95%)	Survival distribution function	#N/A
0	1	1	1	0
7.29863	1	1	1	0
7.29863	0.937468	1	0.978723
13.5452	0.937468	1	0.978723
13.5452	0.937468	1	0.978723
26.6959	0.937468	1	0.978723
26.6959	0.937468	1	0.978723
26.7945	0.937468	1	0.978723
26.7945	0.937468	1	0.978723
27.4849	0.937468	1	0.978723
27.4849	0.937468	1	0.978723
33.7973	0.937468	1	0.978723
33.7973	0.937468	1	0.978723
43.7589	0.937468	1	0.978723
43.7589	0.937468	1	0.978723
43.989	0.937468	1	0.978723
43.989	0.937468	1	0.978723
44.4493	0.937468	1	0.978723
44.4493	0.937468	1	0.978723
46.0932	0.937468	1	0.978723
46.0932	0.937468	1	0.978723
51.6493	0.937468	1	0.978723
51.6493	0.937468	1	0.978723
53.2603	0.937468	1	0.978723
53.2603	0.885437	1	0.951537
56.6137	0.885437	1	0.951537
56.6137	0.885437	1	0.951537
57.1068	0.885437	1	0.951537
57.1068	0.885437	1	0.951537
59.8027	0.885437	1	0.951537
59.8027	0.885437	1	0.951537
59.8356	0.885437	1	0.951537
59.8356	0.885437	1	0.951537
65.2274	0.885437	1	0.951537
65.2274	0.885437	1	0.951537
65.8521	0.885437	1	0.951537
65.8521	0.885437	1	0.951537
71.6384	0.885437	1	0.951537
71.6384	0.885437	1	0.951537
72.0658	0.885437	1	0.951537
72.0658	0.885437	1	0.951537
75.6164	0.885437	1	0.951537
75.6164	0.885437	1	0.951537
76.4712	0.885437	1	0.951537
76.4712	0.885437	1	0.951537
79.1014	0.885437	1	0.951537
79.1014	0.885437	1	0.951537
88.0438	0.885437	1	0.951537
88.0438	0.885437	1	0.951537
89.063	0.885437	1	0.951537
89.063	0.885437	1	0.951537
91.6274	0.885437	1	0.951537
91.6274	0.885437	1	0.951537
94.2247	0.885437	1	0.951537
94.2247	0.885437	1	0.951537
95.6055	0.885437	1	0.951537
95.6055	0.885437	1	0.951537
96	0.885437	1	0.951537
96	0.885437	1	0.951537
100.077	0.885437	1	0.951537
100.077	0.885437	1	0.951537
101.589	0.885437	1	0.951537
101.589	0.885437	1	0.951537
109.216	0.885437	1	0.951537
109.216	0.885437	1	0.951537
119.803	0.885437	1	0.951537
119.803	0.885437	1	0.951537
121.578	0.885437	1	0.951537
121.578	0.885437	1	0.951537
128.712	0.885437	1	0.951537
128.712	0.885437	1	0.951537
132.493	0.885437	1	0.951537
132.493	0.885437	1	0.951537
137.359	0.885437	1	0.951537
137.359	0.885437	1	0.951537
143.803	0.885437	1	0.951537
143.803	0.885437	1	0.951537
149.129	0.885437	1	0.951537
149.129	0.885437	1	0.951537
151.66	0.885437	1	0.951537
151.66	0.885437	1	0.951537
154.06	0.885437	1	0.951537
154.06	0.885437	1	0.951537
156.723	0.885437	1	0.951537
156.723	0.885437	1	0.951537
166.192	0.885437	1	0.951537
166.192	0.885437	1	0.951537
168.066	0.885437	1	0.951537
168.066	0.885437	1	0.951537
180.132	0.885437	1	0.951537
180.132	0.885437	1	0.951537
181.71	0.885437	1	0.951537
181.71	0.885437	1	0.951537
181.907	0.885437	1	0.951537
181.907	0.885437	1	0.951537
7.29863	0.0215062
13.5452	0.0215062
13.5452	0.0215062
26.6959	0.0215062
26.6959	0.0215062
26.7945	0.0215062
26.7945	0.0215062
27.4849	0.0215062
27.4849	0.0215062
33.7973	0.0215062
33.7973	0.0215062
43.7589	0.0215062
43.7589	0.0215062
43.989	0.0215062
43.989	0.0215062
44.4493	0.0215062
44.4493	0.0215062
46.0932	0.0215062
46.0932	0.0215062
51.6493	0.0215062
51.6493	0.0215062
53.2603	0.0215062
53.2603	0.0496771
56.6137	0.0496771
56.6137	0.0496771
57.1068	0.0496771
57.1068	0.0496771
59.8027	0.0496771
59.8027	0.0496771
59.8356	0.0496771
59.8356	0.0496771
65.2274	0.0496771
65.2274	0.0496771
65.8521	0.0496771
65.8521	0.0496771
71.6384	0.0496771
71.6384	0.0496771
72.0658	0.0496771
72.0658	0.0496771
75.6164	0.0496771
75.6164	0.0496771
76.4712	0.0496771
76.4712	0.0496771
79.1014	0.0496771
79.1014	0.0496771
88.0438	0.0496771
88.0438	0.0496771
89.063	0.0496771
89.063	0.0496771
91.6274	0.0496771
91.6274	0.0496771
94.2247	0.0496771
94.2247	0.0496771
95.6055	0.0496771
95.6055	0.0496771
96	0.0496771
96	0.0496771
100.077	0.0496771
100.077	0.0496771
101.589	0.0496771
101.589	0.0496771
109.216	0.0496771
109.216	0.0496771
119.803	0.0496771
119.803	0.0496771
121.578	0.0496771
121.578	0.0496771
128.712	0.0496771
128.712	0.0496771
132.493	0.0496771
132.493	0.0496771
137.359	0.0496771
137.359	0.0496771
143.803	0.0496771
143.803	0.0496771
149.129	0.0496771
149.129	0.0496771
151.66	0.0496771
151.66	0.0496771
154.06	0.0496771
154.06	0.0496771
156.723	0.0496771
156.723	0.0496771
166.192	0.0496771
166.192	0.0496771
168.066	0.0496771
168.066	0.0496771
180.132	0.0496771
180.132	0.0496771
181.71	0.0496771
181.71	0.0496771
181.907	0.0496771
181.907	0.0496771
1.98769	-3.83941
2.60603	-3.83941
2.60603	-3.83941
3.28451	-3.83941
3.28451	-3.83941
3.2882	-3.83941
3.2882	-3.83941
3.31364	-3.83941
3.31364	-3.83941
3.52038	-3.83941
3.52038	-3.83941
3.7787	-3.83941
3.7787	-3.83941
3.78394	-3.83941
3.78394	-3.83941
3.79435	-3.83941
3.79435	-3.83941
3.83066	-3.83941
3.83066	-3.83941
3.94448	-3.83941
3.94448	-3.83941
3.97519	-3.83941
3.97519	-3.00221
4.03625	-3.00221
4.03625	-3.00221
4.04492	-3.00221
4.04492	-3.00221
4.09105	-3.00221
4.09105	-3.00221
4.0916	-3.00221
4.0916	-3.00221
4.17788	-3.00221
4.17788	-3.00221
4.18741	-3.00221
4.18741	-3.00221
4.27163	-3.00221
4.27163	-3.00221
4.27758	-3.00221
4.27758	-3.00221
4.32567	-3.00221
4.32567	-3.00221
4.33691	-3.00221
4.33691	-3.00221
4.37073	-3.00221
4.37073	-3.00221
4.47783	-3.00221
4.47783	-3.00221
4.48934	-3.00221
4.48934	-3.00221
4.51773	-3.00221
4.51773	-3.00221
4.54568	-3.00221
4.54568	-3.00221
4.56023	-3.00221
4.56023	-3.00221
4.56435	-3.00221
4.56435	-3.00221
4.60594	-3.00221
4.60594	-3.00221
4.62094	-3.00221
4.62094	-3.00221
4.69333	-3.00221
4.69333	-3.00221
4.78585	-3.00221
4.78585	-3.00221
4.80056	-3.00221
4.80056	-3.00221
4.85758	-3.00221
4.85758	-3.00221
4.88653	-3.00221
4.88653	-3.00221
4.9226	-3.00221
4.9226	-3.00221
4.96844	-3.00221
4.96844	-3.00221
5.00481	-3.00221
5.00481	-3.00221
5.02164	-3.00221
5.02164	-3.00221
5.03734	-3.00221
5.03734	-3.00221
5.05448	-3.00221
5.05448	-3.00221
5.11314	-3.00221
5.11314	-3.00221
5.12436	-3.00221
5.12436	-3.00221
5.19369	-3.00221
5.19369	-3.00221
5.20241	-3.00221
5.20241	-3.00221
5.20349	-3.00221
5.20349	-3.00221
Time	Lower bound (95%)	Upper bound (95%)	Survival distribution function	#N/A
0	1	1	1	0
7.29863	1	1	1	0
7.29863	0.937468	1	0.978723
8.74521	0.937468	1	0.978723
8.74521	0.899741	1	0.957447
12.2959	0.899741	1	0.957447
12.2959	0.866285	1	0.93617
13.3808	0.866285	1	0.93617
13.3808	0.835119	0.994668	0.914894
13.5452	0.835119	0.994668	0.914894
13.5452	0.835119	0.994668	0.914894
24.526	0.835119	0.994668	0.914894
24.526	0.804544	0.981677	0.89311
26.6959	0.804544	0.981677	0.89311
26.6959	0.804544	0.981677	0.89311
26.7945	0.804544	0.981677	0.89311
26.7945	0.804544	0.981677	0.89311
27.4849	0.804544	0.981677	0.89311
27.4849	0.804544	0.981677	0.89311
32.2521	0.804544	0.981677	0.89311
32.2521	0.772126	0.967089	0.869608
33.7973	0.772126	0.967089	0.869608
33.7973	0.772126	0.967089	0.869608
43.7589	0.772126	0.967089	0.869608
43.7589	0.772126	0.967089	0.869608
43.989	0.772126	0.967089	0.869608
43.989	0.772126	0.967089	0.869608
44.4493	0.772126	0.967089	0.869608
44.4493	0.772126	0.967089	0.869608
44.7781	0.772126	0.967089	0.869608
44.7781	0.735914	0.950597	0.843256
46.0932	0.735914	0.950597	0.843256
46.0932	0.735914	0.950597	0.843256
56.6137	0.735914	0.950597	0.843256
56.6137	0.735914	0.950597	0.843256
57.1068	0.735914	0.950597	0.843256
57.1068	0.735914	0.950597	0.843256
59.8027	0.735914	0.950597	0.843256
59.8027	0.735914	0.950597	0.843256
65.2274	0.735914	0.950597	0.843256
65.2274	0.735914	0.950597	0.843256
65.8521	0.735914	0.950597	0.843256
65.8521	0.735914	0.950597	0.843256
71.6384	0.735914	0.950597	0.843256
71.6384	0.735914	0.950597	0.843256
72.0658	0.735914	0.950597	0.843256
72.0658	0.735914	0.950597	0.843256
75.6164	0.735914	0.950597	0.843256
75.6164	0.735914	0.950597	0.843256
76.4712	0.735914	0.950597	0.843256
76.4712	0.735914	0.950597	0.843256
79.1014	0.735914	0.950597	0.843256
79.1014	0.735914	0.950597	0.843256
81.3699	0.735914	0.950597	0.843256
81.3699	0.675233	0.930968	0.803101
88.0438	0.675233	0.930968	0.803101
88.0438	0.675233	0.930968	0.803101
89.063	0.675233	0.930968	0.803101
89.063	0.675233	0.930968	0.803101
91.6274	0.675233	0.930968	0.803101
91.6274	0.675233	0.930968	0.803101
94.2247	0.675233	0.930968	0.803101
94.2247	0.675233	0.930968	0.803101
95.6055	0.675233	0.930968	0.803101
95.6055	0.675233	0.930968	0.803101
96	0.675233	0.930968	0.803101
96	0.675233	0.930968	0.803101
96.5589	0.675233	0.930968	0.803101
96.5589	0.585001	0.906472	0.745736
109.216	0.585001	0.906472	0.745736
109.216	0.585001	0.906472	0.745736
119.803	0.585001	0.906472	0.745736
119.803	0.585001	0.906472	0.745736
128.712	0.585001	0.906472	0.745736
128.712	0.585001	0.906472	0.745736
132.493	0.585001	0.906472	0.745736
132.493	0.585001	0.906472	0.745736
137.359	0.585001	0.906472	0.745736
137.359	0.585001	0.906472	0.745736
142.159	0.585001	0.906472	0.745736
142.159	0.431187	0.873852	0.652519
143.803	0.431187	0.873852	0.652519
143.803	0.431187	0.873852	0.652519
149.129	0.431187	0.873852	0.652519
149.129	0.431187	0.873852	0.652519
151.66	0.431187	0.873852	0.652519
151.66	0.431187	0.873852	0.652519
166.192	0.431187	0.873852	0.652519
166.192	0.431187	0.873852	0.652519
168.066	0.431187	0.873852	0.652519
168.066	0.431187	0.873852	0.652519
181.71	0.431187	0.873852	0.652519
181.71	0.431187	0.873852	0.652519
181.907	0.431187	0.873852	0.652519
181.907	0.431187	0.873852	0.652519
7.29863	0.0215062
8.74521	0.0215062
8.74521	0.0434851
12.2959	0.0434851
12.2959	0.065958
13.3808	0.065958
13.3808	0.0889475
13.5452	0.0889475
13.5452	0.0889475
24.526	0.0889475
24.526	0.113045
26.6959	0.113045
26.6959	0.113045
26.7945	0.113045
26.7945	0.113045
27.4849	0.113045
27.4849	0.113045
32.2521	0.113045
32.2521	0.139713
33.7973	0.139713
33.7973	0.139713
43.7589	0.139713
43.7589	0.139713
43.989	0.139713
43.989	0.139713
44.4493	0.139713
44.4493	0.139713
44.7781	0.139713
44.7781	0.170485
46.0932	0.170485
46.0932	0.170485
56.6137	0.170485
56.6137	0.170485
57.1068	0.170485
57.1068	0.170485
59.8027	0.170485
59.8027	0.170485
65.2274	0.170485
65.2274	0.170485
65.8521	0.170485
65.8521	0.170485
71.6384	0.170485
71.6384	0.170485
72.0658	0.170485
72.0658	0.170485
75.6164	0.170485
75.6164	0.170485
76.4712	0.170485
76.4712	0.170485
79.1014	0.170485
79.1014	0.170485
81.3699	0.170485
81.3699	0.219275
88.0438	0.219275
88.0438	0.219275
89.063	0.219275
89.063	0.219275
91.6274	0.219275
91.6274	0.219275
94.2247	0.219275
94.2247	0.219275
95.6055	0.219275
95.6055	0.219275
96	0.219275
96	0.219275
96.5589	0.219275
96.5589	0.293383
109.216	0.293383
109.216	0.293383
119.803	0.293383
119.803	0.293383
128.712	0.293383
128.712	0.293383
132.493	0.293383
132.493	0.293383
137.359	0.293383
137.359	0.293383
142.159	0.293383
142.159	0.426914
143.803	0.426914
143.803	0.426914
149.129	0.426914
149.129	0.426914
151.66	0.426914
151.66	0.426914
166.192	0.426914
166.192	0.426914
168.066	0.426914
168.066	0.426914
181.71	0.426914
181.71	0.426914
181.907	0.426914
181.907	0.426914
1.98769	-3.83941
2.16851	-3.83941
2.16851	-3.13534
2.50927	-3.13534
2.50927	-2.71874
2.59382	-2.71874
2.59382	-2.41971
2.60603	-2.41971
2.60603	-2.41971
3.19973	-2.41971
3.19973	-2.17997
3.28451	-2.17997
3.28451	-2.17997
3.2882	-2.17997
3.2882	-2.17997
3.31364	-2.17997
3.31364	-2.17997
3.47358	-2.17997
3.47358	-1.96816
3.52038	-1.96816
3.52038	-1.96816
3.7787	-1.96816
3.7787	-1.96816
3.78394	-1.96816
3.78394	-1.96816
3.79435	-1.96816
3.79435	-1.96816
3.80172	-1.96816
3.80172	-1.76911
3.83066	-1.76911
3.83066	-1.76911
4.03625	-1.76911
4.03625	-1.76911
4.04492	-1.76911
4.04492	-1.76911
4.09105	-1.76911
4.09105	-1.76911
4.17788	-1.76911
4.17788	-1.76911
4.18741	-1.76911
4.18741	-1.76911
4.27163	-1.76911
4.27163	-1.76911
4.27758	-1.76911
4.27758	-1.76911
4.32567	-1.76911
4.32567	-1.76911
4.33691	-1.76911
4.33691	-1.76911
4.37073	-1.76911
4.37073	-1.76911
4.399	-1.76911
4.399	-1.51743
4.47783	-1.51743
4.47783	-1.51743
4.48934	-1.51743
4.48934	-1.51743
4.51773	-1.51743
4.51773	-1.51743
4.54568	-1.51743
4.54568	-1.51743
4.56023	-1.51743
4.56023	-1.51743
4.56435	-1.51743
4.56435	-1.51743
4.57015	-1.51743
4.57015	-1.22628
4.69333	-1.22628
4.69333	-1.22628
4.78585	-1.22628
4.78585	-1.22628
4.85758	-1.22628
4.85758	-1.22628
4.88653	-1.22628
4.88653	-1.22628
4.9226	-1.22628
4.9226	-1.22628
4.95695	-1.22628
4.95695	-0.851172
4.96844	-0.851172
4.96844	-0.851172
5.00481	-0.851172
5.00481	-0.851172
5.02164	-0.851172
5.02164	-0.851172
5.11314	-0.851172
5.11314	-0.851172
5.12436	-0.851172
5.12436	-0.851172
5.20241	-0.851172
5.20241	-0.851172
5.20349	-0.851172
5.20349	-0.851172

## Sheet: Kaplan-Meier analysis_HID2
Time	Lower bound (95%)	Upper bound (95%)	Survival distribution function	#N/A
0	1	1	1	0
7.29863	1	1	1	0
7.29863	0.937468	1	0.978723
13.5452	0.937468	1	0.978723
13.5452	0.937468	1	0.978723
26.6959	0.937468	1	0.978723
26.6959	0.937468	1	0.978723
26.7945	0.937468	1	0.978723
26.7945	0.937468	1	0.978723
27.4849	0.937468	1	0.978723
27.4849	0.937468	1	0.978723
33.7973	0.937468	1	0.978723
33.7973	0.937468	1	0.978723
43.7589	0.937468	1	0.978723
43.7589	0.937468	1	0.978723
43.989	0.937468	1	0.978723
43.989	0.937468	1	0.978723
44.4493	0.937468	1	0.978723
44.4493	0.937468	1	0.978723
46.0932	0.937468	1	0.978723
46.0932	0.937468	1	0.978723
51.6493	0.937468	1	0.978723
51.6493	0.937468	1	0.978723
53.2603	0.937468	1	0.978723
53.2603	0.885437	1	0.951537
56.6137	0.885437	1	0.951537
56.6137	0.885437	1	0.951537
57.1068	0.885437	1	0.951537
57.1068	0.885437	1	0.951537
59.8027	0.885437	1	0.951537
59.8027	0.885437	1	0.951537
59.8356	0.885437	1	0.951537
59.8356	0.885437	1	0.951537
65.2274	0.885437	1	0.951537
65.2274	0.885437	1	0.951537
65.8521	0.885437	1	0.951537
65.8521	0.885437	1	0.951537
71.6384	0.885437	1	0.951537
71.6384	0.885437	1	0.951537
72.0658	0.885437	1	0.951537
72.0658	0.885437	1	0.951537
75.6164	0.885437	1	0.951537
75.6164	0.885437	1	0.951537
76.4712	0.885437	1	0.951537
76.4712	0.885437	1	0.951537
79.1014	0.885437	1	0.951537
79.1014	0.885437	1	0.951537
88.0438	0.885437	1	0.951537
88.0438	0.885437	1	0.951537
89.063	0.885437	1	0.951537
89.063	0.885437	1	0.951537
91.6274	0.885437	1	0.951537
91.6274	0.885437	1	0.951537
94.2247	0.885437	1	0.951537
94.2247	0.885437	1	0.951537
95.6055	0.885437	1	0.951537
95.6055	0.885437	1	0.951537
96	0.885437	1	0.951537
96	0.885437	1	0.951537
100.077	0.885437	1	0.951537
100.077	0.885437	1	0.951537
101.589	0.885437	1	0.951537
101.589	0.885437	1	0.951537
109.216	0.885437	1	0.951537
109.216	0.885437	1	0.951537
119.803	0.885437	1	0.951537
119.803	0.885437	1	0.951537
121.578	0.885437	1	0.951537
121.578	0.885437	1	0.951537
128.712	0.885437	1	0.951537
128.712	0.885437	1	0.951537
132.493	0.885437	1	0.951537
132.493	0.885437	1	0.951537
137.359	0.885437	1	0.951537
137.359	0.885437	1	0.951537
143.803	0.885437	1	0.951537
143.803	0.885437	1	0.951537
149.129	0.885437	1	0.951537
149.129	0.885437	1	0.951537
151.66	0.885437	1	0.951537
151.66	0.885437	1	0.951537
154.06	0.885437	1	0.951537
154.06	0.885437	1	0.951537
156.723	0.885437	1	0.951537
156.723	0.885437	1	0.951537
166.192	0.885437	1	0.951537
166.192	0.885437	1	0.951537
168.066	0.885437	1	0.951537
168.066	0.885437	1	0.951537
180.132	0.885437	1	0.951537
180.132	0.885437	1	0.951537
181.71	0.885437	1	0.951537
181.71	0.885437	1	0.951537
181.907	0.885437	1	0.951537
181.907	0.885437	1	0.951537
7.29863	0.0215062
13.5452	0.0215062
13.5452	0.0215062
26.6959	0.0215062
26.6959	0.0215062
26.7945	0.0215062
26.7945	0.0215062
27.4849	0.0215062
27.4849	0.0215062
33.7973	0.0215062
33.7973	0.0215062
43.7589	0.0215062
43.7589	0.0215062
43.989	0.0215062
43.989	0.0215062
44.4493	0.0215062
44.4493	0.0215062
46.0932	0.0215062
46.0932	0.0215062
51.6493	0.0215062
51.6493	0.0215062
53.2603	0.0215062
53.2603	0.0496771
56.6137	0.0496771
56.6137	0.0496771
57.1068	0.0496771
57.1068	0.0496771
59.8027	0.0496771
59.8027	0.0496771
59.8356	0.0496771
59.8356	0.0496771
65.2274	0.0496771
65.2274	0.0496771
65.8521	0.0496771
65.8521	0.0496771
71.6384	0.0496771
71.6384	0.0496771
72.0658	0.0496771
72.0658	0.0496771
75.6164	0.0496771
75.6164	0.0496771
76.4712	0.0496771
76.4712	0.0496771
79.1014	0.0496771
79.1014	0.0496771
88.0438	0.0496771
88.0438	0.0496771
89.063	0.0496771
89.063	0.0496771
91.6274	0.0496771
91.6274	0.0496771
94.2247	0.0496771
94.2247	0.0496771
95.6055	0.0496771
95.6055	0.0496771
96	0.0496771
96	0.0496771
100.077	0.0496771
100.077	0.0496771
101.589	0.0496771
101.589	0.0496771
109.216	0.0496771
109.216	0.0496771
119.803	0.0496771
119.803	0.0496771
121.578	0.0496771
121.578	0.0496771
128.712	0.0496771
128.712	0.0496771
132.493	0.0496771
132.493	0.0496771
137.359	0.0496771
137.359	0.0496771
143.803	0.0496771
143.803	0.0496771
149.129	0.0496771
149.129	0.0496771
151.66	0.0496771
151.66	0.0496771
154.06	0.0496771
154.06	0.0496771
156.723	0.0496771
156.723	0.0496771
166.192	0.0496771
166.192	0.0496771
168.066	0.0496771
168.066	0.0496771
180.132	0.0496771
180.132	0.0496771
181.71	0.0496771
181.71	0.0496771
181.907	0.0496771
181.907	0.0496771
1.98769	-3.83941
2.60603	-3.83941
2.60603	-3.83941
3.28451	-3.83941
3.28451	-3.83941
3.2882	-3.83941
3.2882	-3.83941
3.31364	-3.83941
3.31364	-3.83941
3.52038	-3.83941
3.52038	-3.83941
3.7787	-3.83941
3.7787	-3.83941
3.78394	-3.83941
3.78394	-3.83941
3.79435	-3.83941
3.79435	-3.83941
3.83066	-3.83941
3.83066	-3.83941
3.94448	-3.83941
3.94448	-3.83941
3.97519	-3.83941
3.97519	-3.00221
4.03625	-3.00221
4.03625	-3.00221
4.04492	-3.00221
4.04492	-3.00221
4.09105	-3.00221
4.09105	-3.00221
4.0916	-3.00221
4.0916	-3.00221
4.17788	-3.00221
4.17788	-3.00221
4.18741	-3.00221
4.18741	-3.00221
4.27163	-3.00221
4.27163	-3.00221
4.27758	-3.00221
4.27758	-3.00221
4.32567	-3.00221
4.32567	-3.00221
4.33691	-3.00221
4.33691	-3.00221
4.37073	-3.00221
4.37073	-3.00221
4.47783	-3.00221
4.47783	-3.00221
4.48934	-3.00221
4.48934	-3.00221
4.51773	-3.00221
4.51773	-3.00221
4.54568	-3.00221
4.54568	-3.00221
4.56023	-3.00221
4.56023	-3.00221
4.56435	-3.00221
4.56435	-3.00221
4.60594	-3.00221
4.60594	-3.00221
4.62094	-3.00221
4.62094	-3.00221
4.69333	-3.00221
4.69333	-3.00221
4.78585	-3.00221
4.78585	-3.00221
4.80056	-3.00221
4.80056	-3.00221
4.85758	-3.00221
4.85758	-3.00221
4.88653	-3.00221
4.88653	-3.00221
4.9226	-3.00221
4.9226	-3.00221
4.96844	-3.00221
4.96844	-3.00221
5.00481	-3.00221
5.00481	-3.00221
5.02164	-3.00221
5.02164	-3.00221
5.03734	-3.00221
5.03734	-3.00221
5.05448	-3.00221
5.05448	-3.00221
5.11314	-3.00221
5.11314	-3.00221
5.12436	-3.00221
5.12436	-3.00221
5.19369	-3.00221
5.19369	-3.00221
5.20241	-3.00221
5.20241	-3.00221
5.20349	-3.00221
5.20349	-3.00221
Time	Lower bound (95%)	Upper bound (95%)	Survival distribution function	#N/A
0	1	1	1	0
7.29863	1	1	1	0
7.29863	0.937468	1	0.978723
8.74521	0.937468	1	0.978723
8.74521	0.899741	1	0.957447
12.2959	0.899741	1	0.957447
12.2959	0.866285	1	0.93617
13.3808	0.866285	1	0.93617
13.3808	0.835119	0.994668	0.914894
13.5452	0.835119	0.994668	0.914894
13.5452	0.835119	0.994668	0.914894
24.526	0.835119	0.994668	0.914894
24.526	0.804544	0.981677	0.89311
26.6959	0.804544	0.981677	0.89311
26.6959	0.804544	0.981677	0.89311
26.7945	0.804544	0.981677	0.89311
26.7945	0.804544	0.981677	0.89311
27.4849	0.804544	0.981677	0.89311
27.4849	0.804544	0.981677	0.89311
32.2521	0.804544	0.981677	0.89311
32.2521	0.772126	0.967089	0.869608
33.7973	0.772126	0.967089	0.869608
33.7973	0.772126	0.967089	0.869608
43.7589	0.772126	0.967089	0.869608
43.7589	0.772126	0.967089	0.869608
43.989	0.772126	0.967089	0.869608
43.989	0.772126	0.967089	0.869608
44.4493	0.772126	0.967089	0.869608
44.4493	0.772126	0.967089	0.869608
44.7781	0.772126	0.967089	0.869608
44.7781	0.735914	0.950597	0.843256
46.0932	0.735914	0.950597	0.843256
46.0932	0.735914	0.950597	0.843256
56.6137	0.735914	0.950597	0.843256
56.6137	0.735914	0.950597	0.843256
57.1068	0.735914	0.950597	0.843256
57.1068	0.735914	0.950597	0.843256
59.8027	0.735914	0.950597	0.843256
59.8027	0.735914	0.950597	0.843256
65.2274	0.735914	0.950597	0.843256
65.2274	0.735914	0.950597	0.843256
65.8521	0.735914	0.950597	0.843256
65.8521	0.735914	0.950597	0.843256
71.6384	0.735914	0.950597	0.843256
71.6384	0.735914	0.950597	0.843256
72.0658	0.735914	0.950597	0.843256
72.0658	0.735914	0.950597	0.843256
75.6164	0.735914	0.950597	0.843256
75.6164	0.735914	0.950597	0.843256
76.4712	0.735914	0.950597	0.843256
76.4712	0.735914	0.950597	0.843256
79.1014	0.735914	0.950597	0.843256
79.1014	0.735914	0.950597	0.843256
81.3699	0.735914	0.950597	0.843256
81.3699	0.675233	0.930968	0.803101
88.0438	0.675233	0.930968	0.803101
88.0438	0.675233	0.930968	0.803101
89.063	0.675233	0.930968	0.803101
89.063	0.675233	0.930968	0.803101
91.6274	0.675233	0.930968	0.803101
91.6274	0.675233	0.930968	0.803101
94.2247	0.675233	0.930968	0.803101
94.2247	0.675233	0.930968	0.803101
95.6055	0.675233	0.930968	0.803101
95.6055	0.675233	0.930968	0.803101
96	0.675233	0.930968	0.803101
96	0.675233	0.930968	0.803101
96.5589	0.675233	0.930968	0.803101
96.5589	0.585001	0.906472	0.745736
109.216	0.585001	0.906472	0.745736
109.216	0.585001	0.906472	0.745736
119.803	0.585001	0.906472	0.745736
119.803	0.585001	0.906472	0.745736
128.712	0.585001	0.906472	0.745736
128.712	0.585001	0.906472	0.745736
132.493	0.585001	0.906472	0.745736
132.493	0.585001	0.906472	0.745736
137.359	0.585001	0.906472	0.745736
137.359	0.585001	0.906472	0.745736
142.159	0.585001	0.906472	0.745736
142.159	0.431187	0.873852	0.652519
143.803	0.431187	0.873852	0.652519
143.803	0.431187	0.873852	0.652519
149.129	0.431187	0.873852	0.652519
149.129	0.431187	0.873852	0.652519
151.66	0.431187	0.873852	0.652519
151.66	0.431187	0.873852	0.652519
166.192	0.431187	0.873852	0.652519
166.192	0.431187	0.873852	0.652519
168.066	0.431187	0.873852	0.652519
168.066	0.431187	0.873852	0.652519
181.71	0.431187	0.873852	0.652519
181.71	0.431187	0.873852	0.652519
181.907	0.431187	0.873852	0.652519
181.907	0.431187	0.873852	0.652519
7.29863	0.0215062
8.74521	0.0215062
8.74521	0.0434851
12.2959	0.0434851
12.2959	0.065958
13.3808	0.065958
13.3808	0.0889475
13.5452	0.0889475
13.5452	0.0889475
24.526	0.0889475
24.526	0.113045
26.6959	0.113045
26.6959	0.113045
26.7945	0.113045
26.7945	0.113045
27.4849	0.113045
27.4849	0.113045
32.2521	0.113045
32.2521	0.139713
33.7973	0.139713
33.7973	0.139713
43.7589	0.139713
43.7589	0.139713
43.989	0.139713
43.989	0.139713
44.4493	0.139713
44.4493	0.139713
44.7781	0.139713
44.7781	0.170485
46.0932	0.170485
46.0932	0.170485
56.6137	0.170485
56.6137	0.170485
57.1068	0.170485
57.1068	0.170485
59.8027	0.170485
59.8027	0.170485
65.2274	0.170485
65.2274	0.170485
65.8521	0.170485
65.8521	0.170485
71.6384	0.170485
71.6384	0.170485
72.0658	0.170485
72.0658	0.170485
75.6164	0.170485
75.6164	0.170485
76.4712	0.170485
76.4712	0.170485
79.1014	0.170485
79.1014	0.170485
81.3699	0.170485
81.3699	0.219275
88.0438	0.219275
88.0438	0.219275
89.063	0.219275
89.063	0.219275
91.6274	0.219275
91.6274	0.219275
94.2247	0.219275
94.2247	0.219275
95.6055	0.219275
95.6055	0.219275
96	0.219275
96	0.219275
96.5589	0.219275
96.5589	0.293383
109.216	0.293383
109.216	0.293383
119.803	0.293383
119.803	0.293383
128.712	0.293383
128.712	0.293383
132.493	0.293383
132.493	0.293383
137.359	0.293383
137.359	0.293383
142.159	0.293383
142.159	0.426914
143.803	0.426914
143.803	0.426914
149.129	0.426914
149.129	0.426914
151.66	0.426914
151.66	0.426914
166.192	0.426914
166.192	0.426914
168.066	0.426914
168.066	0.426914
181.71	0.426914
181.71	0.426914
181.907	0.426914
181.907	0.426914
1.98769	-3.83941
2.16851	-3.83941
2.16851	-3.13534
2.50927	-3.13534
2.50927	-2.71874
2.59382	-2.71874
2.59382	-2.41971
2.60603	-2.41971
2.60603	-2.41971
3.19973	-2.41971
3.19973	-2.17997
3.28451	-2.17997
3.28451	-2.17997
3.2882	-2.17997
3.2882	-2.17997
3.31364	-2.17997
3.31364	-2.17997
3.47358	-2.17997
3.47358	-1.96816
3.52038	-1.96816
3.52038	-1.96816
3.7787	-1.96816
3.7787	-1.96816
3.78394	-1.96816
3.78394	-1.96816
3.79435	-1.96816
3.79435	-1.96816
3.80172	-1.96816
3.80172	-1.76911
3.83066	-1.76911
3.83066	-1.76911
4.03625	-1.76911
4.03625	-1.76911
4.04492	-1.76911
4.04492	-1.76911
4.09105	-1.76911
4.09105	-1.76911
4.17788	-1.76911
4.17788	-1.76911
4.18741	-1.76911
4.18741	-1.76911
4.27163	-1.76911
4.27163	-1.76911
4.27758	-1.76911
4.27758	-1.76911
4.32567	-1.76911
4.32567	-1.76911
4.33691	-1.76911
4.33691	-1.76911
4.37073	-1.76911
4.37073	-1.76911
4.399	-1.76911
4.399	-1.51743
4.47783	-1.51743
4.47783	-1.51743
4.48934	-1.51743
4.48934	-1.51743
4.51773	-1.51743
4.51773	-1.51743
4.54568	-1.51743
4.54568	-1.51743
4.56023	-1.51743
4.56023	-1.51743
4.56435	-1.51743
4.56435	-1.51743
4.57015	-1.51743
4.57015	-1.22628
4.69333	-1.22628
4.69333	-1.22628
4.78585	-1.22628
4.78585	-1.22628
4.85758	-1.22628
4.85758	-1.22628
4.88653	-1.22628
4.88653	-1.22628
4.9226	-1.22628
4.9226	-1.22628
4.95695	-1.22628
4.95695	-0.851172
4.96844	-0.851172
4.96844	-0.851172
5.00481	-0.851172
5.00481	-0.851172
5.02164	-0.851172
5.02164	-0.851172
5.11314	-0.851172
5.11314	-0.851172
5.12436	-0.851172
5.12436	-0.851172
5.20241	-0.851172
5.20241	-0.851172
5.20349	-0.851172
5.20349	-0.851172

## Sheet: Kaplan-Meier analysis1_HID
Time to event	Lower bound (95%)	Upper bound (95%)	Survival distribution function	#N/A
0	1	1	1	0
12.2959	1	1	1	0
12.2959	0.778225	1	0.923077
13.5452	0.778225	1	0.923077
13.5452	0.778225	1	0.923077
32.2521	0.778225	1	0.923077
32.2521	0.634387	1	0.839161
43.989	0.634387	1	0.839161
43.989	0.634387	1	0.839161
59.8027	0.634387	1	0.839161
59.8027	0.634387	1	0.839161
65.8521	0.634387	1	0.839161
65.8521	0.634387	1	0.839161
81.3699	0.634387	1	0.839161
81.3699	0.439768	0.998794	0.719281
143.803	0.439768	0.998794	0.719281
143.803	0.439768	0.998794	0.719281
151.66	0.439768	0.998794	0.719281
151.66	0.439768	0.998794	0.719281
166.192	0.439768	0.998794	0.719281
166.192	0.439768	0.998794	0.719281
168.066	0.439768	0.998794	0.719281
168.066	0.439768	0.998794	0.719281
181.71	0.439768	0.998794	0.719281
181.71	0.439768	0.998794	0.719281
181.907	0.439768	0.998794	0.719281
181.907	0.439768	0.998794	0.719281
12.2959	0.0800427
13.5452	0.0800427
13.5452	0.0800427
32.2521	0.0800427
32.2521	0.175353
43.989	0.175353
43.989	0.175353
59.8027	0.175353
59.8027	0.175353
65.8521	0.175353
65.8521	0.175353
81.3699	0.175353
81.3699	0.329504
143.803	0.329504
143.803	0.329504
151.66	0.329504
151.66	0.329504
166.192	0.329504
166.192	0.329504
168.066	0.329504
168.066	0.329504
181.71	0.329504
181.71	0.329504
181.907	0.329504
181.907	0.329504
2.50927	-2.52519
2.60603	-2.52519
2.60603	-2.52519
3.47358	-2.52519
3.47358	-1.74095
3.78394	-1.74095
3.78394	-1.74095
4.09105	-1.74095
4.09105	-1.74095
4.18741	-1.74095
4.18741	-1.74095
4.399	-1.74095
4.399	-1.11017
4.96844	-1.11017
4.96844	-1.11017
5.02164	-1.11017
5.02164	-1.11017
5.11314	-1.11017
5.11314	-1.11017
5.12436	-1.11017
5.12436	-1.11017
5.20241	-1.11017
5.20241	-1.11017
5.20349	-1.11017
5.20349	-1.11017
Time to event	Lower bound (95%)	Upper bound (95%)	Survival distribution function	#N/A
0	1	1	1	0
7.29863	1	1	1	0
7.29863	0.913796	1	0.970588
8.74521	0.913796	1	0.970588
8.74521	0.862087	1	0.941176
13.3808	0.862087	1	0.941176
13.3808	0.816426	1	0.911765
24.526	0.816426	1	0.911765
24.526	0.774055	0.990651	0.882353
26.6959	0.774055	0.990651	0.882353
26.6959	0.774055	0.990651	0.882353
26.7945	0.774055	0.990651	0.882353
26.7945	0.774055	0.990651	0.882353
27.4849	0.774055	0.990651	0.882353
27.4849	0.774055	0.990651	0.882353
33.7973	0.774055	0.990651	0.882353
33.7973	0.774055	0.990651	0.882353
43.7589	0.774055	0.990651	0.882353
43.7589	0.774055	0.990651	0.882353
44.4493	0.774055	0.990651	0.882353
44.4493	0.774055	0.990651	0.882353
44.7781	0.774055	0.990651	0.882353
44.7781	0.7201	0.971077	0.845588
46.0932	0.7201	0.971077	0.845588
46.0932	0.7201	0.971077	0.845588
56.6137	0.7201	0.971077	0.845588
56.6137	0.7201	0.971077	0.845588
57.1068	0.7201	0.971077	0.845588
57.1068	0.7201	0.971077	0.845588
65.2274	0.7201	0.971077	0.845588
65.2274	0.7201	0.971077	0.845588
71.6384	0.7201	0.971077	0.845588
71.6384	0.7201	0.971077	0.845588
72.0658	0.7201	0.971077	0.845588
72.0658	0.7201	0.971077	0.845588
75.6164	0.7201	0.971077	0.845588
75.6164	0.7201	0.971077	0.845588
76.4712	0.7201	0.971077	0.845588
76.4712	0.7201	0.971077	0.845588
79.1014	0.7201	0.971077	0.845588
79.1014	0.7201	0.971077	0.845588
88.0438	0.7201	0.971077	0.845588
88.0438	0.7201	0.971077	0.845588
89.063	0.7201	0.971077	0.845588
89.063	0.7201	0.971077	0.845588
91.6274	0.7201	0.971077	0.845588
91.6274	0.7201	0.971077	0.845588
94.2247	0.7201	0.971077	0.845588
94.2247	0.7201	0.971077	0.845588
95.6055	0.7201	0.971077	0.845588
95.6055	0.7201	0.971077	0.845588
96	0.7201	0.971077	0.845588
96	0.7201	0.971077	0.845588
96.5589	0.7201	0.971077	0.845588
96.5589	0.517158	0.962621	0.73989
109.216	0.517158	0.962621	0.73989
109.216	0.517158	0.962621	0.73989
119.803	0.517158	0.962621	0.73989
119.803	0.517158	0.962621	0.73989
128.712	0.517158	0.962621	0.73989
128.712	0.517158	0.962621	0.73989
132.493	0.517158	0.962621	0.73989
132.493	0.517158	0.962621	0.73989
137.359	0.517158	0.962621	0.73989
137.359	0.517158	0.962621	0.73989
142.159	0.517158	0.962621	0.73989
142.159	0	0.894608	0.369945
149.129	0	0.894608	0.369945
149.129	0	0.894608	0.369945
7.29863	0.029853
8.74521	0.029853
8.74521	0.0606246
13.3808	0.0606246
13.3808	0.0923733
24.526	0.0923733
24.526	0.125163
26.6959	0.125163
26.6959	0.125163
26.7945	0.125163
26.7945	0.125163
27.4849	0.125163
27.4849	0.125163
33.7973	0.125163
33.7973	0.125163
43.7589	0.125163
43.7589	0.125163
44.4493	0.125163
44.4493	0.125163
44.7781	0.125163
44.7781	0.167723
46.0932	0.167723
46.0932	0.167723
56.6137	0.167723
56.6137	0.167723
57.1068	0.167723
57.1068	0.167723
65.2274	0.167723
65.2274	0.167723
71.6384	0.167723
71.6384	0.167723
72.0658	0.167723
72.0658	0.167723
75.6164	0.167723
75.6164	0.167723
76.4712	0.167723
76.4712	0.167723
79.1014	0.167723
79.1014	0.167723
88.0438	0.167723
88.0438	0.167723
89.063	0.167723
89.063	0.167723
91.6274	0.167723
91.6274	0.167723
94.2247	0.167723
94.2247	0.167723
95.6055	0.167723
95.6055	0.167723
96	0.167723
96	0.167723
96.5589	0.167723
96.5589	0.301254
109.216	0.301254
109.216	0.301254
119.803	0.301254
119.803	0.301254
128.712	0.301254
128.712	0.301254
132.493	0.301254
132.493	0.301254
137.359	0.301254
137.359	0.301254
142.159	0.301254
142.159	0.994401
149.129	0.994401
149.129	0.994401
1.98769	-3.51147
2.16851	-3.51147
2.16851	-2.80305
2.59382	-2.80305
2.59382	-2.38192
3.19973	-2.38192
3.19973	-2.07814
3.28451	-2.07814
3.28451	-2.07814
3.2882	-2.07814
3.2882	-2.07814
3.31364	-2.07814
3.31364	-2.07814
3.52038	-2.07814
3.52038	-2.07814
3.7787	-2.07814
3.7787	-2.07814
3.79435	-2.07814
3.79435	-2.07814
3.80172	-2.07814
3.80172	-1.78544
3.83066	-1.78544
3.83066	-1.78544
4.03625	-1.78544
4.03625	-1.78544
4.04492	-1.78544
4.04492	-1.78544
4.17788	-1.78544
4.17788	-1.78544
4.27163	-1.78544
4.27163	-1.78544
4.27758	-1.78544
4.27758	-1.78544
4.32567	-1.78544
4.32567	-1.78544
4.33691	-1.78544
4.33691	-1.78544
4.37073	-1.78544
4.37073	-1.78544
4.47783	-1.78544
4.47783	-1.78544
4.48934	-1.78544
4.48934	-1.78544
4.51773	-1.78544
4.51773	-1.78544
4.54568	-1.78544
4.54568	-1.78544
4.56023	-1.78544
4.56023	-1.78544
4.56435	-1.78544
4.56435	-1.78544
4.57015	-1.78544
4.57015	-1.1998
4.69333	-1.1998
4.69333	-1.1998
4.78585	-1.1998
4.78585	-1.1998
4.85758	-1.1998
4.85758	-1.1998
4.88653	-1.1998
4.88653	-1.1998
4.9226	-1.1998
4.9226	-1.1998
4.95695	-1.1998
4.95695	-0.0056144
5.00481	-0.0056144
5.00481	-0.0056144

## Sheet: Kaplan-Meier analysis_HID3
Follow-up (month)	Lower bound (95%)	Upper bound (95%)	Survival distribution function	#N/A
0	1	1	1	0
7.29863	1	1	1	0
7.29863	0.878388	1	0.958333
13.5452	0.878388	1	0.958333
13.5452	0.878388	1	0.958333
26.6959	0.878388	1	0.958333
26.6959	0.878388	1	0.958333
26.7945	0.878388	1	0.958333
26.7945	0.878388	1	0.958333
33.7973	0.878388	1	0.958333
33.7973	0.878388	1	0.958333
43.989	0.878388	1	0.958333
43.989	0.878388	1	0.958333
44.4493	0.878388	1	0.958333
44.4493	0.878388	1	0.958333
51.6493	0.878388	1	0.958333
51.6493	0.878388	1	0.958333
53.2603	0.878388	1	0.958333
53.2603	0.762286	1	0.898438
59.8027	0.762286	1	0.898438
59.8027	0.762286	1	0.898438
59.8356	0.762286	1	0.898438
59.8356	0.762286	1	0.898438
65.2274	0.762286	1	0.898438
65.2274	0.762286	1	0.898438
65.8521	0.762286	1	0.898438
65.8521	0.762286	1	0.898438
75.6164	0.762286	1	0.898438
75.6164	0.762286	1	0.898438
100.077	0.762286	1	0.898438
100.077	0.762286	1	0.898438
101.589	0.762286	1	0.898438
101.589	0.762286	1	0.898438
121.578	0.762286	1	0.898438
121.578	0.762286	1	0.898438
151.66	0.762286	1	0.898438
151.66	0.762286	1	0.898438
154.06	0.762286	1	0.898438
154.06	0.762286	1	0.898438
166.192	0.762286	1	0.898438
166.192	0.762286	1	0.898438
168.066	0.762286	1	0.898438
168.066	0.762286	1	0.898438
180.132	0.762286	1	0.898438
180.132	0.762286	1	0.898438
181.71	0.762286	1	0.898438
181.71	0.762286	1	0.898438
181.907	0.762286	1	0.898438
181.907	0.762286	1	0.898438
7.29863	0.0425596
13.5452	0.0425596
13.5452	0.0425596
26.6959	0.0425596
26.6959	0.0425596
26.7945	0.0425596
26.7945	0.0425596
33.7973	0.0425596
33.7973	0.0425596
43.989	0.0425596
43.989	0.0425596
44.4493	0.0425596
44.4493	0.0425596
51.6493	0.0425596
51.6493	0.0425596
53.2603	0.0425596
53.2603	0.107098
59.8027	0.107098
59.8027	0.107098
59.8356	0.107098
59.8356	0.107098
65.2274	0.107098
65.2274	0.107098
65.8521	0.107098
65.8521	0.107098
75.6164	0.107098
75.6164	0.107098
100.077	0.107098
100.077	0.107098
101.589	0.107098
101.589	0.107098
121.578	0.107098
121.578	0.107098
151.66	0.107098
151.66	0.107098
154.06	0.107098
154.06	0.107098
166.192	0.107098
166.192	0.107098
168.066	0.107098
168.066	0.107098
180.132	0.107098
180.132	0.107098
181.71	0.107098
181.71	0.107098
181.907	0.107098
181.907	0.107098
1.98769	-3.15685
2.60603	-3.15685
2.60603	-3.15685
3.28451	-3.15685
3.28451	-3.15685
3.2882	-3.15685
3.2882	-3.15685
3.52038	-3.15685
3.52038	-3.15685
3.78394	-3.15685
3.78394	-3.15685
3.79435	-3.15685
3.79435	-3.15685
3.94448	-3.15685
3.94448	-3.15685
3.97519	-3.15685
3.97519	-2.23401
4.09105	-2.23401
4.09105	-2.23401
4.0916	-2.23401
4.0916	-2.23401
4.17788	-2.23401
4.17788	-2.23401
4.18741	-2.23401
4.18741	-2.23401
4.32567	-2.23401
4.32567	-2.23401
4.60594	-2.23401
4.60594	-2.23401
4.62094	-2.23401
4.62094	-2.23401
4.80056	-2.23401
4.80056	-2.23401
5.02164	-2.23401
5.02164	-2.23401
5.03734	-2.23401
5.03734	-2.23401
5.11314	-2.23401
5.11314	-2.23401
5.12436	-2.23401
5.12436	-2.23401
5.19369	-2.23401
5.19369	-2.23401
5.20241	-2.23401
5.20241	-2.23401
5.20349	-2.23401
5.20349	-2.23401
Follow-up (month)	Lower bound (95%)	Upper bound (95%)	Survival distribution function	#N/A
0	1	1	1	0
27.4849	1	1	1	0
27.4849	1	1	1
43.7589	1	1	1
43.7589	1	1	1
46.0932	1	1	1
46.0932	1	1	1
56.6137	1	1	1
56.6137	1	1	1
57.1068	1	1	1
57.1068	1	1	1
71.6384	1	1	1
71.6384	1	1	1
72.0658	1	1	1
72.0658	1	1	1
76.4712	1	1	1
76.4712	1	1	1
79.1014	1	1	1
79.1014	1	1	1
88.0438	1	1	1
88.0438	1	1	1
89.063	1	1	1
89.063	1	1	1
91.6274	1	1	1
91.6274	1	1	1
94.2247	1	1	1
94.2247	1	1	1
95.6055	1	1	1
95.6055	1	1	1
96	1	1	1
96	1	1	1
109.216	1	1	1
109.216	1	1	1
119.803	1	1	1
119.803	1	1	1
128.712	1	1	1
128.712	1	1	1
132.493	1	1	1
132.493	1	1	1
137.359	1	1	1
137.359	1	1	1
143.803	1	1	1
143.803	1	1	1
149.129	1	1	1
149.129	1	1	1
156.723	1	1	1
156.723	1	1	1
27.4849	0
43.7589	0
43.7589	0
46.0932	0
46.0932	0
56.6137	0
56.6137	0
57.1068	0
57.1068	0
71.6384	0
71.6384	0
72.0658	0
72.0658	0
76.4712	0
76.4712	0
79.1014	0
79.1014	0
88.0438	0
88.0438	0
89.063	0
89.063	0
91.6274	0
91.6274	0
94.2247	0
94.2247	0
95.6055	0
95.6055	0
96	0
96	0
109.216	0
109.216	0
119.803	0
119.803	0
128.712	0
128.712	0
132.493	0
132.493	0
137.359	0
137.359	0
143.803	0
143.803	0
149.129	0
149.129	0
156.723	0
156.723	0

## Sheet: Kaplan-Meier analysis_HID4
Time to event	Lower bound (95%)	Upper bound (95%)	Survival distribution function	#N/A
0	1	1	1	0
7.29863	1	1	1	0
7.29863	0.878388	1	0.958333
8.74521	0.878388	1	0.958333
8.74521	0.806092	1	0.916667
12.2959	0.806092	1	0.916667
12.2959	0.742687	1	0.875
13.3808	0.742687	1	0.875
13.3808	0.684234	0.982433	0.833333
13.5452	0.684234	0.982433	0.833333
13.5452	0.684234	0.982433	0.833333
24.526	0.684234	0.982433	0.833333
24.526	0.6253	0.953647	0.789474
26.6959	0.6253	0.953647	0.789474
26.6959	0.6253	0.953647	0.789474
26.7945	0.6253	0.953647	0.789474
26.7945	0.6253	0.953647	0.789474
32.2521	0.6253	0.953647	0.789474
32.2521	0.559973	0.92029	0.740132
33.7973	0.559973	0.92029	0.740132
33.7973	0.559973	0.92029	0.740132
43.989	0.559973	0.92029	0.740132
43.989	0.559973	0.92029	0.740132
44.4493	0.559973	0.92029	0.740132
44.4493	0.559973	0.92029	0.740132
44.7781	0.559973	0.92029	0.740132
44.7781	0.476789	0.880119	0.678454
59.8027	0.476789	0.880119	0.678454
59.8027	0.476789	0.880119	0.678454
65.2274	0.476789	0.880119	0.678454
65.2274	0.476789	0.880119	0.678454
65.8521	0.476789	0.880119	0.678454
65.8521	0.476789	0.880119	0.678454
75.6164	0.476789	0.880119	0.678454
75.6164	0.476789	0.880119	0.678454
81.3699	0.476789	0.880119	0.678454
81.3699	0.334935	0.828129	0.581532
142.159	0.334935	0.828129	0.581532
142.159	0.215722	0.753498	0.48461
151.66	0.215722	0.753498	0.48461
151.66	0.215722	0.753498	0.48461
166.192	0.215722	0.753498	0.48461
166.192	0.215722	0.753498	0.48461
168.066	0.215722	0.753498	0.48461
168.066	0.215722	0.753498	0.48461
181.71	0.215722	0.753498	0.48461
181.71	0.215722	0.753498	0.48461
181.907	0.215722	0.753498	0.48461
181.907	0.215722	0.753498	0.48461
7.29863	0.0425596
8.74521	0.0425596
8.74521	0.0870114
12.2959	0.0870114
12.2959	0.133531
13.3808	0.133531
13.3808	0.182322
13.5452	0.182322
13.5452	0.182322
24.526	0.182322
24.526	0.236389
26.6959	0.236389
26.6959	0.236389
26.7945	0.236389
26.7945	0.236389
32.2521	0.236389
32.2521	0.300927
33.7973	0.300927
33.7973	0.300927
43.989	0.300927
43.989	0.300927
44.4493	0.300927
44.4493	0.300927
44.7781	0.300927
44.7781	0.387939
59.8027	0.387939
59.8027	0.387939
65.2274	0.387939
65.2274	0.387939
65.8521	0.387939
65.8521	0.387939
75.6164	0.387939
75.6164	0.387939
81.3699	0.387939
81.3699	0.542089
142.159	0.542089
142.159	0.724411
151.66	0.724411
151.66	0.724411
166.192	0.724411
166.192	0.724411
168.066	0.724411
168.066	0.724411
181.71	0.724411
181.71	0.724411
181.907	0.724411
181.907	0.724411
1.98769	-3.15685
2.16851	-3.15685
2.16851	-2.44172
2.50927	-2.44172
2.50927	-2.01342
2.59382	-2.01342
2.59382	-1.70198
2.60603	-1.70198
2.60603	-1.70198
3.19973	-1.70198
3.19973	-1.44228
3.28451	-1.44228
3.28451	-1.44228
3.2882	-1.44228
3.2882	-1.44228
3.47358	-1.44228
3.47358	-1.20089
3.52038	-1.20089
3.52038	-1.20089
3.78394	-1.20089
3.78394	-1.20089
3.79435	-1.20089
3.79435	-1.20089
3.80172	-1.20089
3.80172	-0.946908
4.09105	-0.946908
4.09105	-0.946908
4.17788	-0.946908
4.17788	-0.946908
4.18741	-0.946908
4.18741	-0.946908
4.32567	-0.946908
4.32567	-0.946908
4.399	-0.946908
4.399	-0.612324
4.95695	-0.612324
4.95695	-0.322396
5.02164	-0.322396
5.02164	-0.322396
5.11314	-0.322396
5.11314	-0.322396
5.12436	-0.322396
5.12436	-0.322396
5.20241	-0.322396
5.20241	-0.322396
5.20349	-0.322396
5.20349	-0.322396
Time to event	Lower bound (95%)	Upper bound (95%)	Survival distribution function	#N/A
0	1	1	1	0
27.4849	1	1	1	0
27.4849	1	1	1
43.7589	1	1	1
43.7589	1	1	1
46.0932	1	1	1
46.0932	1	1	1
56.6137	1	1	1
56.6137	1	1	1
57.1068	1	1	1
57.1068	1	1	1
71.6384	1	1	1
71.6384	1	1	1
72.0658	1	1	1
72.0658	1	1	1
76.4712	1	1	1
76.4712	1	1	1
79.1014	1	1	1
79.1014	1	1	1
88.0438	1	1	1
88.0438	1	1	1
89.063	1	1	1
89.063	1	1	1
91.6274	1	1	1
91.6274	1	1	1
94.2247	1	1	1
94.2247	1	1	1
95.6055	1	1	1
95.6055	1	1	1
96	1	1	1
96	1	1	1
96.5589	1	1	1
96.5589	0.645828	1	0.875
109.216	0.645828	1	0.875
109.216	0.645828	1	0.875
119.803	0.645828	1	0.875
119.803	0.645828	1	0.875
128.712	0.645828	1	0.875
128.712	0.645828	1	0.875
132.493	0.645828	1	0.875
132.493	0.645828	1	0.875
137.359	0.645828	1	0.875
137.359	0.645828	1	0.875
143.803	0.645828	1	0.875
143.803	0.645828	1	0.875
149.129	0.645828	1	0.875
149.129	0.645828	1	0.875
27.4849	0
43.7589	0
43.7589	0
46.0932	0
46.0932	0
56.6137	0
56.6137	0
57.1068	0
57.1068	0
71.6384	0
71.6384	0
72.0658	0
72.0658	0
76.4712	0
76.4712	0
79.1014	0
79.1014	0
88.0438	0
88.0438	0
89.063	0
89.063	0
91.6274	0
91.6274	0
94.2247	0
94.2247	0
95.6055	0
95.6055	0
96	0
96	0
96.5589	0
96.5589	0.133531
109.216	0.133531
109.216	0.133531
119.803	0.133531
119.803	0.133531
128.712	0.133531
128.712	0.133531
132.493	0.133531
132.493	0.133531
137.359	0.133531
137.359	0.133531
143.803	0.133531
143.803	0.133531
149.129	0.133531
149.129	0.133531
4.57015	-2.01342
4.69333	-2.01342
4.69333	-2.01342
4.78585	-2.01342
4.78585	-2.01342
4.85758	-2.01342
4.85758	-2.01342
4.88653	-2.01342
4.88653	-2.01342
4.9226	-2.01342
4.9226	-2.01342
4.96844	-2.01342
4.96844	-2.01342
5.00481	-2.01342
5.00481	-2.01342

## Sheet: Fig1A
	XLSTAT 2014.5.03 - Kaplan-Meier analysis - on 15/08/2018 at 19:13:07
	Time data: Workbook = 58Data GRADEII-III.xlsx / Sheet = DATA / Range = DATA!$FX$2:$FX$96 / 94 rows and 1 column
	Status indicator: Workbook = 58Data GRADEII-III.xlsx / Sheet = DATA / Range = DATA!$FY$2:$FY$96 / 94 rows and 1 column
	Groups: Workbook = 58Data GRADEII-III.xlsx / Sheet = DATA / Range = DATA!$FZ$2:$FZ$96 / 94 rows and 1 column
	Confidence interval: Greenwood
	Significance level (%): 5
	Event code: 1
	Censored code: 0
	Summary statistics (DSS):
	Total observed	Total failed	Total censored
	47	2	45
	Kaplan-Meier table (DSS):
	Time	At risk	Failed	Censored	Proportion failed	Survival rate	Survival distribution function	Standard error of the survival function	Lower bound (95%)	Upper bound (95%)
	7.29863	47	1	0	0.0212766	0.978723	0.978723	0.021049	0.937468	1
	13.5452	46	0	1
	26.6959	45	0	1
	26.7945	44	0	1
	27.4849	43	0	1
	33.7973	42	0	1
	43.7589	41	0	1
	43.989	40	0	1
	44.4493	39	0	1
	46.0932	38	0	1
	51.6493	37	0	1
	53.2603	36	1	0	0.0277778	0.972222	0.951537	0.033725	0.885437	1
	56.6137	35	0	1
	57.1068	34	0	1
	59.8027	33	0	1
	59.8356	32	0	1
	65.2274	31	0	1
	65.8521	30	0	1
	71.6384	29	0	1
	72.0658	28	0	1
	75.6164	27	0	1
	76.4712	26	0	1
	79.1014	25	0	1
	88.0438	24	0	1
	89.063	23	0	1
	91.6274	22	0	1
	94.2247	21	0	1
	95.6055	20	0	1
	96	19	0	1
	100.077	18	0	1
	101.589	17	0	1
	109.216	16	0	1
	119.803	15	0	1
	121.578	14	0	1
	128.712	13	0	1
	132.493	12	0	1
	137.359	11	0	1
	143.803	10	0	1
	149.129	9	0	1
	151.66	8	0	1
	154.06	7	0	1
	156.723	6	0	1
	166.192	5	0	1
	168.066	4	0	1
	180.132	3	0	1
	181.71	2	0	1
	181.907	1	0	1
	Mean survival time (DSS):
	Mean survival time (Time<181,906849315068)	Standard deviation	Lower bound (95%)	Upper bound (95%)
	174.507	7.04101	160.706	188.307
	Quantiles estimation (DSS):
	Quantile	Estimate	Lower bound (95%)	Upper bound (95%)
	0.75
	0.5
	0.25
	Summary statistics (PFS):
	Total observed	Total failed	Total censored
	47	10	37
	Kaplan-Meier table (PFS):
	Time	At risk	Failed	Censored	Proportion failed	Survival rate	Survival distribution function	Standard error of the survival function	Lower bound (95%)	Upper bound (95%)
	7.29863	47	1	0	0.0212766	0.978723	0.978723	0.021049	0.937468	1
	8.74521	46	1	0	0.0217391	0.978261	0.957447	0.0294425	0.899741	1
	12.2959	45	1	0	0.0222222	0.977778	0.93617	0.0356566	0.866285	1
	13.3808	44	1	0	0.0227273	0.977273	0.914894	0.0407022	0.835119	0.994668
	13.5452	43	0	1
	24.526	42	1	0	0.0238095	0.97619	0.89311	0.0451877	0.804544	0.981677
	26.6959	41	0	1
	26.7945	40	0	1
	27.4849	39	0	1
	32.2521	38	1	0	0.0263158	0.973684	0.869608	0.0497365	0.772126	0.967089
	33.7973	37	0	1
	43.7589	36	0	1
	43.989	35	0	1
	44.4493	34	0	1
	44.7781	33	1	0	0.030303	0.969697	0.843256	0.0547671	0.735914	0.950597
	46.0932	32	0	1
	56.6137	31	0	1
	57.1068	30	0	1
	59.8027	29	0	1
	65.2274	28	0	1
	65.8521	27	0	1
	71.6384	26	0	1
	72.0658	25	0	1
	75.6164	24	0	1
	76.4712	23	0	1
	79.1014	22	0	1
	81.3699	21	1	0	0.047619	0.952381	0.803101	0.0652398	0.675233	0.930968
	88.0438	20	0	1
	89.063	19	0	1
	91.6274	18	0	1
	94.2247	17	0	1
	95.6055	16	0	1
	96	15	0	1
	96.5589	14	1	0	0.0714286	0.928571	0.745736	0.0820093	0.585001	0.906472
	109.216	13	0	1
	119.803	12	0	1
	128.712	11	0	1
	132.493	10	0	1
	137.359	9	0	1
	142.159	8	1	0	0.125	0.875	0.652519	0.112927	0.431187	0.873852
	143.803	7	0	1
	149.129	6	0	1
	151.66	5	0	1
	166.192	4	0	1
	168.066	3	0	1
	181.71	2	0	1
	181.907	1	0	1
	Mean survival time (PFS):
	Mean survival time (Time<181,906849315068)	Standard deviation	Lower bound (95%)	Upper bound (95%)
	143.987	10.8981	122.627	165.347
	Quantiles estimation (PFS):
	Quantile	Estimate	Lower bound (95%)	Upper bound (95%)
	0.75
	0.5
	0.25	96.5589	44.7781
	Test of equality of the survival distribution functions (DF = 1):
	Statistic	Observed value	Critical value	p-value	alpha
	Log-rank	6.14924	3.84146	0.0131468	0.05
	Wilcoxon	4.66962	3.84146	0.0307007	0.05
	Tarone-Ware	5.34073	3.84146	0.0208327	0.05

[truncated: 8 more sheets: Fig1B, Fig2A, Fig2B, Petroclival PFS, Petroclival DSS, Values for logistic regression, Toxicity regression, Relapse regression]
